# Supplementary material for: Phytochrome-dependent responsiveness to root-derived cytokinins enables coordinated elongation responses to combined light and nitrate cues
Source: Nat Commun. 2024 Oct 1;15:8489. doi: 10.1038/s41467-024-52828-y (PMC11445486; doi:10.1038/s41467-024-52828-y)
Supplement: Supplementary file 5 — Supplementary Data 2 [file 41467_2024_52828_MOESM5_ESM.csv]

GeneID,ANNO
AT1G19050,ARR7	F14D16.20	F14D16_20	response regulator 7	AT1G19050	-	protein-coding
AT1G75450,CKX5	ARABIDOPSIS THALIANA CYTOKININ OXIDASE 5	ATCKX5	ATCKX6	CYTOKININ OXIDASE 6	F1B16.2	F1B16_2	cytokinin oxidase 5	AT1G75450	-	protein-coding
AT5G51780,AT5G51780	MIO24.9	MIO24_9	AT5G51780	-	protein-coding
AT3G48100,RR5	ARABIDOPSIS THALIANA RESPONSE REGULATOR 2	ARR5	ATRR2	IBC6	INDUCED BY CYTOKININ 6	response regulator 5	AT3G48100	-	protein-coding
AT1G10470,ARR4	ATRR1	IBC7	INDUCED BY CYTOKININ 7	MEE7	RESPONCE REGULATOR 1	T10O24.8	T10O24_8	maternal effect embryo arrest 7	response regulator 4	AT1G10470	-	protein-coding
AT1G49500,AT1G49500	F13F21.6	F13F21_6	AT1G49500	-	protein-coding
AT1G12740,CYP87A2	''cytochrome P450	T12C24.27	T12C24_27	cytochrome P450	family 87	polypeptide 2	polypeptide 2''	subfamily A	AT1G12740	-	protein-coding
AT1G12420,ACR8	ACT domain repeat 8	F5O11.14	F5O11_14	AT1G12420	-	protein-coding
AT2G01830,WOL	AHK4	ARABIDOPSIS HISTIDINE KINASE 4	ATCRE1	CRE1	CYTOKININ RESPONSE 1	T23K3.2	T23K3_2	WOL1	WOODEN LEG	WOODEN LEG 1	AT2G01830	-	protein-coding
AT4G38840,AT4G38840	F19H22.7	SAUR14	SMALL AUXIN UPREGULATED RNA 14	AT4G38840	-	protein-coding
AT1G74890,ARR15	F25A4.14	F25A4_14	RESPONSE REGULATOR 15	response regulator 15	AT1G74890	-	protein-coding
AT1G78850,AT1G78850	F9K20.10	F9K20_10	AT1G78850	-	protein-coding
AT1G78380,GSTU19	A. THALIANA GLUTATHIONE S-TRANSFERASE TAU 19	ATGSTU19	F3F9.11	F3F9_11	GLUTATHIONE TRANSFERASE 8	GST8	glutathione S-transferase TAU 19	AT1G78380	-	protein-coding
AT3G23030,IAA2	indole-3-acetic acid inducible 2	AT3G23030	-	protein-coding
AT1G03850,GRXS13	ATGRXS13	F21M11.22	F21M11_22	glutaredoxin 13	AT1G03850	-	protein-coding
AT3G57040,ARR9	ATRR4	F24I3_120	RESPONSE REGULATOR 4	response regulator 9	AT3G57040	-	protein-coding
AT4G15230,ABCG30	ATP-binding cassette G30	ATPDR2	DL3660W	FCAALL.241	PDR2	pleiotropic drug resistance 2	AT4G15230	-	protein-coding
AT1G74790,AT1G74790	F25A4.24	F25A4_24	AT1G74790	-	protein-coding
AT1G09390,AT1G09390	F14J9.5	F14J9_5	AT1G09390	-	protein-coding
AT2G46790,PRR9	APRR9	Arabidopsis pseudo-response regulator 9	F19D11.7	TL1	TOC1-LIKE PROTEIN 1	pseudo-response regulator 9	AT2G46790	-	protein-coding
AT3G47820,PUB39	PLANT U-BOX 39	AT3G47820	-	protein-coding
AT1G68670,AT1G68670	F24J5.9	F24J5_9	AT1G68670	-	protein-coding
AT3G12920,BRG3	BOI-related gene 3	AT3G12920	-	protein-coding
AT1G22360,UGT85A2	AtUGT85A2	UDP-glucosyl transferase 85A2	AT1G22360	-	protein-coding
AT4G03610,AT4G03610	T5L23.10	T5L23_10	AT4G03610	-	protein-coding
AT4G03600,AT4G03600	T5L23.9	T5L23_9	AT4G03600	-	protein-coding
AT5G66580,AT5G66580	K1F13.26	K1F13_26	AT5G66580	-	protein-coding
AT1G78600,LZF1	B-box domain protein 22	BBX22	DBB3	DOUBLE B-BOX 3	SALT TOLERANCE HOMOLOG 3	STH3	T30F21.7	T30F21_7	light-regulated zinc finger protein 1	AT1G78600	-	protein-coding
AT3G06500,A/N-InvC	F5E6.17	F5E6_17	alkaline/neutral invertase C	AT3G06500	-	protein-coding
AT1G13740,AFP2	ABI five binding protein 2	F21F23.17	F21F23_17	AT1G13740	-	protein-coding
AT2G40230,AT2G40230	T7M7.11	T7M7_11	AT2G40230	-	protein-coding
AT5G57630,CIPK21	CBL-interacting protein kinase 21	MUA2.22	MUA2_22	SNF1-RELATED PROTEIN KINASE 3.4	SnRK3.4	AT5G57630	-	protein-coding
AT1G75220,ERDL6	AtERDL6	ERD6-like 6	F22H5.6	F22H5_6	AT1G75220	-	protein-coding
AT3G15810,AT3G15810	-	AT3G15810	-	protein-coding
AT3G29575,AFP3	ABI five binding protein 3	AT3G29575	-	protein-coding
AT2G47000,ABCB4	ARABIDOPSIS P-GLYCOPROTEIN 4	ATP binding cassette subfamily B4	ATP-binding cassette B4	ATPGP4	AtABCB4	F14M4.17	MDR4	MULTIDRUG RESISTANCE 4	P-GLYCOPROTEIN 4	PGP4	AT2G47000	-	protein-coding
AT5G61590,AT5G61590	DEWAX	Decrease Wax Biosynthesis	K11J9.4	K11J9_4	AT5G61590	-	protein-coding
AT5G04770,CAT6	ARABIDOPSIS THALIANA CATIONIC AMINO ACID TRANSPORTER 6	ATCAT6	MUK11.10	cationic amino acid transporter 6	AT5G04770	-	protein-coding
AT1G72140,AT1G72140	T9N14.16	T9N14_16	AT1G72140	-	protein-coding
AT4G29700,AT4G29700	T16L4.210	T16L4_210	AT4G29700	-	protein-coding
AT2G40670,RR16	ARR16	RESPONSE REGULATOR 16	T7D17.15	T7D17_15	response regulator 16	AT2G40670	-	protein-coding
AT1G67195,MIR414	microRNA414	p_MI0001425	AT1G67195	-	ncRNA
AT4G34760,AT4G34760	F11I11.11	SAUR50	SMALL AUXIN UPREGULATED RNA 50	AT4G34760	-	protein-coding
AT1G21050,AT1G21050	T22I11.13	T22I11_13	AT1G21050	-	protein-coding
AT5G47980,AT5G47980	MDN11.1	AT5G47980	-	protein-coding
AT4G01720,WRKY47	AtWRKY47	T15B16.12	T15B16_12	AT4G01720	-	protein-coding
AT2G45680,TCP9	F17K2.21	TCP domain protein 9	AT2G45680	-	protein-coding
AT2G45685,AT2G45685	-	AT2G45685	-	ncRNA
AT1G07010,SLP1	AtSLP1	F10K1.27	F10K1_27	Shewenella-like protein phosphatase 1	AT1G07010	-	protein-coding
AT2G17500,AT2G17500	MJB20.6	MJB20_6	PILS5	PIN-LIKES 5	AT2G17500	-	protein-coding
AT3G29250,SDR4	AtSDR4	short-chain dehydrogenase reductase 4	AT3G29250	-	protein-coding
AT5G62920,ARR6	MQB2.220	MQB2_220	response regulator 6	AT5G62920	-	protein-coding
AT5G63970,RGLG3	MBM17.7	MBM17_7	RING DOMAIN LIGASE 3	AT5G63970	-	protein-coding
AT5G63980,SAL1	ALTERED EXPRESSION OF APX2 8	ALX8	ATSAL1	AtFRY1	FIERY1	FRY1	HIGH EXPRESSION OF OSMOTICALLY RESPONSIVE GENES 2	HOS2	MBM17.8	MBM17_8	RON1	ROTUNDA 1	SUPO1	suppressors of PIN1 overexpression 1	AT5G63980	-	protein-coding
AT1G14540,PER4	F14L17.32	F14L17_32	peroxidase 4	AT1G14540	-	protein-coding
AT2G01930,BPC1	ATBPC1	BASIC PENTACYSTEINE1	BBR	F23I14.2	F23I14_2	basic pentacysteine1	AT2G01930	-	protein-coding
AT1G10170,NFXL1	ATNFXL1	F14N23.5	F14N23_5	NF-X-like 1	AT1G10170	-	protein-coding
AT5G03700,AT5G03700	F17C15.120	F17C15_120	AT5G03700	-	protein-coding
AT1G67900,AT1G67900	T23K23.25	T23K23_25	AT1G67900	-	protein-coding
AT5G54510,DFL1	DWARF IN LIGHT 1	F24B18.13	F24B18_13	GH3.6	Gretchen Hagen3.6	AT5G54510	-	protein-coding
AT3G11720,AT3G11720	T19F11.12	AT3G11720	-	protein-coding
AT4G18890,BEH3	BES1/BZR1 homolog 3	F13C5.60	F13C5_60	AT4G18890	-	protein-coding
AT5G39080,AT5G39080	MXF12.90	MXF12_90	AT5G39080	-	protein-coding
AT4G20860,AT4G20860	T13K14.20	T13K14_20	AT4G20860	-	protein-coding
AT2G15960,AT2G15960	F19G14.4	F19G14_4	AT2G15960	-	protein-coding
AT5G65030,AT5G65030	MXK3.28	MXK3_28	AT5G65030	-	protein-coding
AT5G05860,UGT76C2	MJJ3.28	MJJ3_28	UDP-glucosyl transferase 76C2	AT5G05860	-	protein-coding
AT2G29500,AT2G29500	F16P2.12	F16P2_12	AT2G29500	-	protein-coding
AT2G29490,GSTU1	ATGSTU1	F16P2.13	F16P2_13	GLUTATHIONE S-TRANSFERASE 19	GST19	glutathione S-transferase TAU 1	AT2G29490	-	protein-coding
AT2G20670,AT2G20670	F23N11.1	AT2G20670	-	protein-coding
AT2G22770,NAI1	T30L20.3	T30L20_3	AT2G22770	-	protein-coding
AT3G02885,GASA5	GAST1 protein homolog 5	AT3G02885	-	protein-coding
AT1G05680,UGT74E2	F3F20.13	F3F20_13	Uridine diphosphate glycosyltransferase 74E2	AT1G05680	-	protein-coding
AT1G76600,AT1G76600	F14G6.20	F14G6_20	AT1G76600	-	protein-coding
AT2G07050,CAS1	CYCLOARTENOL SYNTHASE 1	T4E14.16	T4E14_16	cycloartenol synthase 1	AT2G07050	-	protein-coding
AT4G35720,AT4G35720	F8D20.230	F8D20_230	AT4G35720	-	protein-coding
AT3G46700,AT3G46700	-	AT3G46700	-	protein-coding
AT5G18170,GDH1	GLUTAMATE DECARBOXYLASE 1	GLUTAMATE DEHYDROGENASE 1	MRG7.13	MRG7_13	glutamate dehydrogenase 1	AT5G18170	-	protein-coding
AT4G34800,AT4G34800	F11I11.40	F11I11_40	SAUR4	SMALL AUXIN UPREGULATED RNA 4	AT4G34800	-	protein-coding
AT5G49480,CP1	ATCP1	Ca2+-binding protein 1	K6M13.2	K6M13_2	AT5G49480	-	protein-coding
AT3G59900,ARGOS	AUXIN-REGULATED GENE INVOLVED IN ORGAN SIZE	AT3G59900	-	protein-coding
AT5G59820,RHL41	AtZAT12	MMN10.11	MMN10_11	RESPONSIVE TO HIGH LIGHT 41	ZAT12	AT5G59820	-	protein-coding
AT4G15233,ABCG42	ATP-binding cassette G42	AT4G15233	-	protein-coding
AT1G18390,AT1G18390	F15H18.25	F15H18_25	AT1G18390	-	protein-coding
AT1G27730,STZ	T22C5.18	T22C5_18	ZAT10	salt tolerance zinc finger	AT1G27730	-	protein-coding
AT1G25560,TEM1	AtTEM1	EDF1	ETHYLENE RESPONSE DNA BINDING FACTOR 1	F2J7.3	F2J7_3	TEMPRANILLO 1	AT1G25560	-	protein-coding
AT5G05190,AT5G05190	K2A11.6	K2A11_6	AT5G05190	-	protein-coding
AT2G40000,HSPRO2	ARABIDOPSIS ORTHOLOG OF SUGAR BEET HS1 PRO-1 2	ATHSPRO2	T28M21.16	T28M21_16	ortholog of sugar beet HS1 PRO-1 2	AT2G40000	-	protein-coding
AT1G02730,CSLD5	ATCSLD5	CELLULOSE SYNTHASE LIKE D5	SALT OVERLY SENSITIVE 6	SOS6	T14P4.29	cellulose synthase-like D5	AT1G02730	-	protein-coding
AT4G31450,AT4G31450	F3L17.20	F3L17_20	AT4G31450	-	protein-coding
AT3G53180,NodGS	nodulin/glutamine synthase-like protein	AT3G53180	-	protein-coding
AT2G23290,MYB70	AtMYB70	T20D16.8	T20D16_8	myb domain protein 70	AT2G23290	-	protein-coding
AT5G67390,AT5G67390	K8K14.12	K8K14_12	AT5G67390	-	protein-coding
AT3G60390,HAT3	HOMEOBOX PROTEIN	homeobox-leucine zipper protein 3	AT3G60390	-	protein-coding
AT2G41940,ZFP8	T6D20.16	T6D20_16	ZINC FINGER PROTEIN8	zinc finger protein 8	AT2G41940	-	protein-coding
AT2G42760,AT2G42760	F7D19.24	F7D19_24	AT2G42760	-	protein-coding
AT1G12710,PP2-A12	AtPP2-A12	T12C24.23	T12C24_23	phloem protein 2-A12	AT1G12710	-	protein-coding
AT2G46660,CYP78A6	EOD3	T3A4.4	T3A4_4	cytochrome P450	enhancer of da1-1	family 78	polypeptide 6	subfamily A	AT2G46660	-	protein-coding
AT3G07350,AT3G07350	-	AT3G07350	-	protein-coding
AT5G15190,AT5G15190	F8M21.80	F8M21_80	AT5G15190	-	protein-coding
AT2G42870,PAR1	F7D19.13	F7D19_13	HELIX-LOOP-HELIX 1	HLH1	PHY RAPIDLY REGULATED 1	AT2G42870	-	protein-coding
AT1G19180,JAZ1	AtJAZ1	T29M8.5	T29M8_5	TIFY10A	jasmonate-zim-domain protein 1	AT1G19180	-	protein-coding
AT1G09350,GolS3	AtGolS3	F14J9.1	F14J9_1	galactinol synthase 3	AT1G09350	-	protein-coding
AT2G03240,AT2G03240	T18E12.9	T18E12_9	AT2G03240	-	protein-coding
AT1G67910,AT1G67910	T23K23.24	T23K23_24	AT1G67910	-	protein-coding
AT3G25597,AT3G25597	-	AT3G25597	-	protein-coding
AT1G18330,EPR1	EARLY-PHYTOCHROME-RESPONSIVE1	F15H18.16	F15H18_16	REVEILLE 7	RVE7	AT1G18330	-	protein-coding
AT2G45970,CYP86A8	''cytochrome P450	F4I18.5	LACERATA	LCR	cytochrome P450	family 86	polypeptide 8	polypeptide 8''	subfamily A	AT2G45970	-	protein-coding
AT5G01810,CIPK15	ATPK10	CBL-interacting protein kinase 15	PKS3	PROTEIN KINASE 10	SERINE/THREONINE PROTEIN KINASE 10	SIP2	SMALL AND BASIC INTRINSIC PROTEIN 2	SNF1-RELATED PROTEIN KINASE 3.1	SNRK3.1	SOS3-INTERACTING PROTEIN 2	T20L15.80	T20L15_80	AT5G01810	-	protein-coding
AT4G22530,AT4G22530	F7K2.110	F7K2_110	AT4G22530	-	protein-coding
AT4G14746,AT4G14746	-	AT4G14746	-	protein-coding
AT2G36220,AT2G36220	F2H17.17	F2H17_17	AT2G36220	-	protein-coding
AT1G06040,STO	B-box domain protein 24	BBX24	SALT TOLERANCE	T21E18.9	T21E18_9	AT1G06040	-	protein-coding
AT5G51460,ATTPPA	MFG13.17	TPPA	TREHALOSE-6-PHOSPHATE PHOSPHATASE	trehalose-6-phosphate phosphatase A	AT5G51460	-	protein-coding
AT5G45820,CIPK20	CBL-interacting protein kinase 20	K15I22.2	K15I22_2	PKS18	PROTEIN KINASE 18	SNF1-RELATED PROTEIN KINASE 3.6	SnRK3.6	AT5G45820	-	protein-coding
AT1G21110,IGMT3	T22I11.6	T22I11_6	indole glucosinolate O-methyltransferase 3	AT1G21110	-	protein-coding
AT4G20830,AT4G20830	F21C20.180	F21C20_180	AT4G20830	-	protein-coding
AT4G11360,RHA1B	F8L21.150	F8L21_150	RING-H2 FINGER PROTEIN RHA1B	RING-H2 finger A1B	AT4G11360	-	protein-coding
AT5G19940,AT5G19940	F28I16.90	F28I16_90	AT5G19940	-	protein-coding
AT3G52070,AT3G52070	-	AT3G52070	-	protein-coding
AT4G28240,AT4G28240	F26K10.120	F26K10_120	AT4G28240	-	protein-coding
AT5G07580,AT5G07580	MBK20.1	AT5G07580	-	protein-coding
AT1G66725,MIR163	microRNA163	p_MI0000196	AT1G66725	-	ncRNA
AT1G68830,STN7	STT7 homolog STN7	T6L1.2	T6L1_2	AT1G68830	-	protein-coding
AT5G24270,SOS3	ATSOS3	CALCINEURIN B-LIKE PROTEIN 4	CBL4	MOP9.19	MOP9_19	SALT OVERLY SENSITIVE 3	AT5G24270	-	protein-coding
AT1G44170,ALDH3H1	ALDH4	T7O23.15	T7O23_15	aldehyde dehydrogenase 3H1	aldehyde dehydrogenase 4	AT1G44170	-	protein-coding
AT3G48360,BT2	ATBT2	BTB and TAZ domain protein 2	AT3G48360	-	protein-coding
AT1G49450,AT1G49450	F13F21.11	F13F21_11	AT1G49450	-	protein-coding
AT5G65300,AT5G65300	MNA5.2	MNA5_2	AT5G65300	-	protein-coding
AT5G46060,AT5G46060	MCL19.11	MCL19_11	AT5G46060	-	protein-coding
AT1G16150,WAKL4	T24D18.23	T24D18_23	wall associated kinase-like 4	AT1G16150	-	protein-coding
AT5G63380,AT5G63380	K9H21.11	K9H21_11	AT5G63380	-	protein-coding
AT4G18700,CIPK12	ATWL4	CBL-interacting protein kinase 12	F28A21.110	F28A21_110	PKS8	SNF1-RELATED PROTEIN KINASE 3.9	SnRK3.9	WL4	WPL4-LIKE 4	protein kinase 8	AT4G18700	-	protein-coding
AT3G12320,AT3G12320	LNK3	night light-inducible and clock-regulated 3	AT3G12320	-	protein-coding
AT1G10682,AT1G10682	-	AT1G10682	-	ncRNA
AT3G07650,COL9	B-box domain protein 7	BBX7	CONSTANS-like 9	AT3G07650	-	protein-coding
AT4G04450,WRKY42	AtWRKY42	T26N6.6	T26N6_6	AT4G04450	-	protein-coding
AT2G40080,ELF4	EARLY FLOWERING 4	T28M21.24	T28M21_24	AT2G40080	-	protein-coding
AT1G78830,AT1G78830	F9K20.12	F9K20_12	AT1G78830	-	protein-coding
AT4G08850,AT4G08850	T32A17.160	T32A17_160	AT4G08850	-	protein-coding
AT3G50660,DWF4	AtDWF4	CLM	CLOMAZONE-RESISTANT	CYP90B1	CYTOCHROME P450 90B1	DWARF 4	PARTIALLY SUPPRESSING COI1 INSENSITIVITY TO JA 1	PARTIALLY SUPPRESSING COI1 INSENSITIVITY TO JA 1	PSC1	SAV1	SHADE AVOIDANCE 1	SNP2	STEROID 22-ALPHA-HYDROXYLASE	SUPPRESSOR OF NPH4 2	AT3G50660	-	protein-coding
AT1G35580,CINV1	A/N-InvG	F15O4.33	alkaline/neutral invertase G	cytosolic invertase 1	AT1G35580	-	protein-coding
AT1G57990,PUP18	ATPUP18	F13D13.3	purine permease 18	AT1G57990	-	protein-coding
AT4G17500,ERF-1	ATERF-1	AtERF#100	DL4785W	ERF1A	FCAALL.123	ethylene responsive element binding factor 1	AT4G17500	-	protein-coding
AT1G59940,ARR3	F23H11.25	F23H11_25	response regulator 3	AT1G59940	-	protein-coding
AT4G10380,NIP5;1	AtNIP5;1	F7L13.6	NLM6	NLM8	NOD26-LIKE MIP 6	NOD26-LIKE MIP 8	NOD26-like intrinsic protein 5;1	AT4G10380	-	protein-coding
AT1G21120,IGMT2	T22I11.5	T22I11_5	indole glucosinolate O-methyltransferase 2	AT1G21120	-	protein-coding
AT5G66170,STR18	K2A18.25	K2A18_25	sulfurtransferase 18	AT5G66170	-	protein-coding
AT4G36540,BEE2	AP22.3	AP22_3	BR enhanced expression 2	AT4G36540	-	protein-coding
AT2G20960,pEARLI4	F26H11.28	F26H11_28	AT2G20960	-	protein-coding
AT5G61010,EXO70E2	ATEXO70E2	MAF19.1	MAF19_1	exocyst subunit exo70 family protein E2	AT5G61010	-	protein-coding
AT3G15630,AT3G15630	-	AT3G15630	-	protein-coding
AT5G11420,AT5G11420	F15N18.10	F15N18_10	AT5G11420	-	protein-coding
AT3G63010,GID1B	ATGID1B	GA INSENSITIVE DWARF1B	AT3G63010	-	protein-coding
AT1G75490,AT1G75490	F1B16.21	AT1G75490	-	protein-coding
AT3G23150,ETR2	ethylene response 2	AT3G23150	-	protein-coding
AT5G67480,BT4	ATBT4	BTB and TAZ domain protein 4	K9I9.4	K9I9_4	AT5G67480	-	protein-coding
AT4G21760,BGLU47	F17L22.220	F17L22_220	beta-glucosidase 47	AT4G21760	-	protein-coding
AT2G15480,UGT73B5	UDP-glucosyl transferase 73B5	AT2G15480	-	protein-coding
AT5G06980,AT5G06980	LNK4	MOJ9.15	MOJ9_15	night light-inducible and clock-regulated 4	AT5G06980	-	protein-coding
AT3G16240,DELTA-TIP	AQP1	ATTIP2;1	DELTA-TIP1	TIP2;1	delta tonoplast integral protein	AT3G16240	-	protein-coding
AT3G17185,TAS3	ATTAS3	TASIR-ARF	trans-acting siRNA3	AT3G17185	-	ncRNA
AT3G21700,SGP2	ATSGP2	AT3G21700	-	protein-coding
AT4G25620,AT4G25620	M7J2.10	M7J2_10	AT4G25620	-	protein-coding
AT2G18350,HB24	AtHB24	T30D6.14	T30D6_14	ZHD6	ZINC FINGER HOMEODOMAIN 6	homeobox protein 24	AT2G18350	-	protein-coding
AT1G16130,WAKL2	T24D18.21	T24D18_21	wall associated kinase-like 2	AT1G16130	-	protein-coding
AT5G67300,MYBR1	ARABIDOPSIS THALIANA MYB DOMAIN PROTEIN 44	ATMYB44	ATMYBR1	MYB44	myb domain protein r1	AT5G67300	-	protein-coding
AT1G77760,NIA1	GNR1	NITRATE REDUCTASE	NITRATE REDUCTASE 1	NR1	T32E8.9	T32E8_9	nitrate reductase 1	AT1G77760	-	protein-coding
AT1G54217,AT1G54217	-	AT1G54217	-	protein-coding
AT5G49700,AT5G49700	AHL17	AT-hook motif nuclear localized protein 17	K2I5.6	K2I5_6	AT5G49700	-	protein-coding
AT4G23260,CRK18	F21P8.150	F21P8_150	cysteine-rich RLK (RECEPTOR-like protein kinase) 18	AT4G23260	-	protein-coding
AT4G05100,MYB74	AtMYB74	C17L7.20	C17L7_20	myb domain protein 74	AT4G05100	-	protein-coding
AT1G09530,PIF3	F14J9.19	F14J9_19	PAP3	PHOTOCURRENT 1	PHYTOCHROME INTERACTING FACTOR 3	PHYTOCHROME-ASSOCIATED PROTEIN 3	POC1	phytochrome interacting factor 3	purple acid phosphatase 3	AT1G09530	-	protein-coding
AT4G21120,AAT1	AtCAT1	CAT1	CATIONIC AMINO ACID TRANSPORTER 1	F7J7.60	F7J7_60	amino acid transporter 1	AT4G21120	-	protein-coding
AT4G23100,GSH1	ATECS1	AtGSH1	CAD2	CADMIUM SENSITIVE 2	F7H19.290	F7H19_290	GAMMA-GLUTAMYL-CYSTEINE SYNTHETASE	GAMMA-GLUTAMYLCYSTEINE SYNTHETASE	GLUTAMATE-CYSTEINE LIGASE	GSHA	PAD2	PHYTOALEXIN DEFICIENT 2	RML1	ROOT MERISTEMLESS 1	glutamate-cysteine ligase	AT4G23100	-	protein-coding
AT1G01470,LEA14	F22L4.3	F22L4_3	LATE EMBRYOGENESIS ABUNDANT 14	LEA1	LIGHT STRESS-REGULATED 3	LSR3	AT1G01470	-	protein-coding
AT4G26690,SHV3	F10M23.30	F10M23_30	GDPDL3	GLYCEROPHOSPHODIESTERASE-LIKE 2	GPDL2	Glycerophosphodiester phosphodiesterase (GDPD) like 3	MRH5	MUTANT ROOT HAIR 5	SHAVEN 3	AT4G26690	-	protein-coding
AT2G31220,AT2G31220	F16D14.6	F16D14_6	AT2G31220	-	protein-coding
AT2G44010,AT2G44010	F6E13.14	AT2G44010	-	protein-coding
AT1G50280,AT1G50280	F14I3.11	F14I3_11	AT1G50280	-	protein-coding
AT3G19010,AT3G19010	-	AT3G19010	-	protein-coding
AT2G38180,AT2G38180	F16M14.11	F16M14_11	AT2G38180	-	protein-coding
AT1G50420,SCL3	F11F12.22	F11F12_22	SCARECROW-LIKE 3	SCL-3	scarecrow-like 3	AT1G50420	-	protein-coding
AT1G55450,AT1G55450	T5A14.14	T5A14_14	AT1G55450	-	protein-coding
AT4G37260,MYB73	AP22.97	AP22_97	ATMYB73	myb domain protein 73	AT4G37260	-	protein-coding
AT4G38420,sks9	F22I13.190	F22I13_190	SKU5 similar 9	AT4G38420	-	protein-coding
AT5G06570,AT5G06570	F15M7.10	F15M7_10	AT5G06570	-	protein-coding
AT1G66940,AT1G66940	T4O24.1	T4O24_1	AT1G66940	-	protein-coding
AT5G40890,CLC-A	ATCLC-A	ATCLCA	CHLORIDE CHANNEL A	CHLORIDE CHANNEL-A	CLCA	chloride channel A	AT5G40890	-	protein-coding
AT3G16460,JAL34	T2O4.14	jacalin-related lectin 34	AT3G16460	-	protein-coding
AT1G79460,GA2	ARABIDOPSIS THALIANA ENT-KAURENE SYNTHASE	ARABIDOPSIS THALIANA ENT-KAURENE SYNTHASE 1	ATKS	ATKS1	ENT-KAURENE SYNTHASE	ENT-KAURENE SYNTHASE 1	GA REQUIRING 2	KS	KS1	T8K14.12	T8K14_12	AT1G79460	-	protein-coding
AT1G71030,MYBL2	ARABIDOPSIS MYB-LIKE 2	ATMYBL2	F23N20.2	F23N20_2	MYB-like 2	AT1G71030	-	protein-coding
AT4G27970,SLAH2	SLAC1 homologue 2	T13J8.80	T13J8_80	AT4G27970	-	protein-coding
AT1G78070,AT1G78070	F28K19.28	F28K19_28	AT1G78070	-	protein-coding
AT2G43140,AT2G43140	F14B2.8	AT2G43140	-	protein-coding
AT5G43760,KCS20	3-ketoacyl-CoA synthase 20	MQD19.11	MQD19_11	AT5G43760	-	protein-coding
AT5G23940,PEL3	DCR	DEFECTIVE IN CUTICULAR RIDGES	EMB3009	EMBRYO DEFECTIVE 3009	MRO11.2	MRO11_2	PERMEABLE LEAVES3	AT5G23940	-	protein-coding
AT5G52900,MAKR6	MEMBRANE-ASSOCIATED KINASE REGULATOR 6	MXC20.13	MXC20_13	AT5G52900	-	protein-coding
AT3G01470,HB-1	ARABIDOPSIS THALIANA HOMEOBOX 1	ATHB-1	ATHB1	F4P13.2	F4P13_2	HAT5	HD-ZIP-1	HOMEODOMAIN PROTEIN FROM ARABIDOIPSIS THALIANA 5	homeobox 1	AT3G01470	-	protein-coding
AT3G01472,NA
AT5G42030,ABIL4	ABL interactor-like protein 4	MJC20.13	MJC20_13	AT5G42030	-	protein-coding
AT1G61890,AT1G61890	F8K4.9	F8K4_9	AT1G61890	-	protein-coding
AT3G61630,CRF6	cytokinin response factor 6	AT3G61630	-	protein-coding
AT1G04360,AT1G04360	ARABIDOPSIS TOXICOS EN LEVADURA 1	ATL1	F19P19.21	F19P19_21	AT1G04360	-	protein-coding
AT3G14440,NCED3	9-CIS-EPOXYCAROTENOID DIOXYGENASE	ATNCED3	SALT TOLERANT 1	SIS7	STO1	SUGAR INSENSITIVE 7	nine-cis-epoxycarotenoid dioxygenase 3	AT3G14440	-	protein-coding
AT5G40390,SIP1	MPO12.100	MPO12_100	RS5	raffinose synthase 5	seed imbibition 1-like	AT5G40390	-	protein-coding
AT1G22400,UGT85A1	ARABIDOPSIS THALIANA UDP-GLUCOSYL TRANSFERASE 85A1	ATUGT85A1	F12K8.26	F12K8_26	AT1G22400	-	protein-coding
AT4G19120,ERD3	T18B16.90	T18B16_90	early-responsive to dehydration 3	AT4G19120	-	protein-coding
AT2G30520,RPT2	AT2G30510	ROOT PHOTOTROPISM 2	T6B20.13	T6B20_13	AT2G30520	-	protein-coding
AT2G47490,NDT1	ARABIDOPSIS THALIANA NAD+ TRANSPORTER 1	ATNDT1	NAD+ transporter 1	T30B22.21	AT2G47490	-	protein-coding
AT1G74930,ORA47	F25A4.10	F25A4_10	AT1G74930	-	protein-coding
AT1G19020,AT1G19020	F14D16.17	F14D16_17	AT1G19020	-	protein-coding
AT1G45160,AT1G45160	F27F5.23	F27F5_23	AT1G45160	-	protein-coding
AT1G19210,AT1G19210	T29M8.8	T29M8_8	AT1G19210	-	protein-coding
AT2G33480,NAC041	ANAC041	F4P9.25	F4P9_25	NAC domain containing protein 41	AT2G33480	-	protein-coding
AT5G48430,AT5G48430	MJE7.6	MJE7_6	AT5G48430	-	protein-coding
AT1G76090,SMT3	sterol methyltransferase 3	AT1G76090	-	protein-coding
AT4G27260,WES1	GH3.5	M4I22.70	M4I22_70	AT4G27260	-	protein-coding
AT2G29760,OTP81	ORGANELLE TRANSCRIPT PROCESSING 81	T27A16.14	T27A16_14	AT2G29760	-	protein-coding
AT1G30360,ERD4	T4K22.4	T4K22_4	early-responsive to dehydration 4	AT1G30360	-	protein-coding
AT2G24570,WRKY17	ATWRKY17	F25P17.13	F25P17_13	WRKY DNA-binding protein 17	AT2G24570	-	protein-coding
AT3G61420,AT3G61420	-	AT3G61420	-	protein-coding
AT5G47230,ERF5	ATERF-5	ATERF5	AtMACD1	ERF102	ETHYLENE RESPONSIVE ELEMENT BINDING FACTOR 5	ETHYLENE RESPONSIVE ELEMENT BINDING FACTOR- 5	MQL5.9	MQL5_9	ethylene responsive element binding factor 5	AT5G47230	-	protein-coding
AT2G23690,AT2G23690	F27L4.13	F27L4_13	AT2G23690	-	protein-coding
AT1G20030,AT1G20030	T20H2.19	T20H2_19	AT1G20030	-	protein-coding
AT2G39660,BIK1	F12L6.32	F12L6_32	botrytis-induced kinase1	AT2G39660	-	protein-coding
AT2G34500,CYP710A1	F13P17.35	cytochrome P450	family 710	polypeptide 1	subfamily A	AT2G34500	-	protein-coding
AT5G64260,EXL2	EXORDIUM like 2	MSJ1_10	AT5G64260	-	protein-coding
AT2G31570,GPX2	ATGPX2	GLUTATHIONE PEROXIDASE	T9H9.9	T9H9_9	glutathione peroxidase 2	AT2G31570	-	protein-coding
AT5G01520,AIRP2	ABA Insensitive RING Protein 2	AtAIRP2	F7A7.40	F7A7_40	AT5G01520	-	protein-coding
AT4G39980,DHS1	3-DEOXY-D-ARABINO-HEPTULOSONATE 7-PHOSPHATE SYNTHASE 1	3-DEOXY-D-ARABINO-HEPTULOSONATE-7-PHOSPHATE 1	3-deoxy-D-arabino-heptulosonate 7-phosphate synthase 1	AtDAHP1	DAHP1	T5J17.150	T5J17_150	AT4G39980	-	protein-coding
AT3G27170,CLC-B	ATCLC-B	chloride channel B	AT3G27170	-	protein-coding
AT1G21670,AT1G21670	F8K7.9	F8K7_9	AT1G21670	-	protein-coding
AT5G66870,ASL1	ASYMMETRIC LEAVES 2-like 1	LATERAL ORGAN BOUNDARIES DOMAIN GENE 36	LBD36	MUD21.13	MUD21_13	AT5G66870	-	protein-coding
AT4G23060,IQD22	F7H19.250	F7H19_250	IQ-domain 22	AT4G23060	-	protein-coding
AT5G67520,APK4	K9I9.8	K9I9_8	adenosine-5'-phosphosulfate (APS) kinase 4	AT5G67520	-	protein-coding
AT1G06160,ORA59	F9P14.2	F9P14_2	octadecanoid-responsive Arabidopsis AP2/ERF 59	AT1G06160	-	protein-coding
AT4G36380,ROT3	AP22.10	AP22_10	CYP90C1	ROTUNDIFOLIA 3	AT4G36380	-	protein-coding
AT4G36670,PMT6	AP22.86	AP22_86	AtPLT6	AtPMT6	PLT6	polyol transporter 6	polyol/monosaccharide transporter 6	AT4G36670	-	protein-coding
AT2G41380,AT2G41380	F13H10.7	F13H10_7	AT2G41380	-	protein-coding
AT2G34610,AT2G34610	T31E10.5	T31E10_5	AT2G34610	-	protein-coding
AT4G01330,AT4G01330	F2N1.22	F2N1_22	AT4G01330	-	protein-coding
AT4G18630,AT4G18630	F28A21.40	F28A21_40	AT4G18630	-	protein-coding
AT1G58270,ZW9	F19C14.11	F19C14_11	AT1G58270	-	protein-coding
AT1G70310,SPDS2	F17O7.16	F17O7_16	spermidine synthase 2	AT1G70310	-	protein-coding
AT1G58190,RLP9	AtRLP9	T18I24.10	T18I24_10	receptor like protein 9	AT1G58190	-	protein-coding
AT5G02810,PRR7	APRR7	F9G14.120	F9G14_120	pseudo-response regulator 7	AT5G02810	-	protein-coding
AT5G60760,AT5G60760	MAE1.1	MAE1_1	AT5G60760	-	protein-coding
AT5G04340,ZAT6	AtZAT6	C2H2	C2H2 ZINC FINGER TRANSCRIPTION FACTOR	COLD INDUCED ZINC FINGER PROTEIN 2	CZF2	T19N18.70	T19N18_70	zinc finger of Arabidopsis thaliana 6	AT5G04340	-	protein-coding
AT3G26210,CYP71B23	''cytochrome P450	cytochrome P450	family 71	polypeptide 23	polypeptide 23''	subfamily B	AT3G26210	-	protein-coding
AT1G01030,NGA3	NGATHA3	T25K16.3	T25K16_3	AT1G01030	-	protein-coding
AT3G59060,PIL6	PHYTOCHROME-INTERACTING FACTOR 5	PIF5	phytochrome interacting factor 3-like 6	AT3G59060	-	protein-coding
AT1G76490,HMG1	3-HYDROXY-3-METHYLGLUTARYL COA REDUCTASE	3-HYDROXY-3-METHYLGLUTARYL COA REDUCTASE 1	AtHMGR1	F15M4.1	HMG-COA REDUCTASE	HMGR1	MAD3	hydroxy methylglutaryl CoA reductase 1	miRNA action deficient 3	AT1G76490	-	protein-coding
AT5G28640,AN3	ANGUSTIFOLIA 3	ARABIDOPSIS GRF1-INTERACTING FACTOR 1	ATGIF1	F4I4.20	F4I4_20	GIF	GIF1	GRF1-INTERACTING FACTOR	GRF1-INTERACTING FACTOR 1	AT5G28640	-	protein-coding
AT5G19120,AT5G19120	T24G5.20	T24G5_20	AT5G19120	-	protein-coding
AT4G34950,AT4G34950	F11I11.190	F11I11_190	AT4G34950	-	protein-coding
AT1G17380,JAZ5	F28G4.16	TIFY11A	jasmonate-zim-domain protein 5	AT1G17380	-	protein-coding
AT1G18400,BEE1	BR enhanced expression 1	F15H18.11	F15H18_11	AT1G18400	-	protein-coding
AT5G12010,AT5G12010	F14F18.180	F14F18_180	AT5G12010	-	protein-coding
AT2G39710,AT2G39710	F17A14.9	AT2G39710	-	protein-coding
AT2G24550,AT2G24550	F25P17.15	F25P17_15	AT2G24550	-	protein-coding
AT3G20340,AT3G20340	-	AT3G20340	-	protein-coding
AT1G03220,AT1G03220	F15K9.17	F15K9_17	AT1G03220	-	protein-coding
AT1G17860,AT1G17860	F2H15.9	F2H15_9	AT1G17860	-	protein-coding
AT1G29690,CAD1	F15D2.24	F15D2_24	NSL2	constitutively activated cell death 1	necrotic spotted lesion 2	AT1G29690	-	protein-coding
AT2G39700,EXPA4	ATEXP4	ATEXPA4	ATHEXP ALPHA 1.6	F17A14.7	F17A14_7	expansin A4	AT2G39700	-	protein-coding
AT4G01870,AT4G01870	T7B11.13	T7B11_13	AT4G01870	-	protein-coding
AT5G64120,AT5G64120	AtPRX71	MHJ24.10	MHJ24_10	PRX71	peroxidase 71	AT5G64120	-	protein-coding
AT3G51660,AT3G51660	-	AT3G51660	-	protein-coding
AT1G08500,ENODL18	AtENODL18	T27G7.18	T27G7_18	early nodulin-like protein 18	AT1G08500	-	protein-coding
AT1G61380,SD1-29	S-domain-1 29	T1F9.13	T1F9_13	AT1G61380	-	protein-coding
AT1G52890,NAC019	ANAC019	F14G24.16	F14G24_16	NAC domain containing protein 19	AT1G52890	-	protein-coding
AT5G19040,IPT5	ATIPT5	Arabidopsis thaliana ISOPENTENYLTRANSFERASE 5	T16G12.80	T16G12_80	isopentenyltransferase 5	AT5G19040	-	protein-coding
AT3G07360,PUB9	ARABIDOPSIS THALIANA PLANT U-BOX 9	ATPUB9	plant U-box 9	AT3G07360	-	protein-coding
AT5G19290,AT5G19290	F7K24.40	F7K24_40	AT5G19290	-	protein-coding
AT1G65590,HEXO3	ATHEX1	F5I14.12	F5I14_12	beta-hexosaminidase 3	AT1G65590	-	protein-coding
AT4G19700,RING	AtILP	BOI	Botrytis Susceptible1 Interactor	IAP-like protein	ILP	T16H5.60	T16H5_60	AT4G19700	-	protein-coding
AT2G41170,AT2G41170	T3K9.6	T3K9_6	AT2G41170	-	protein-coding
AT5G41590,AT5G41590	MBK23.11	MBK23_11	AT5G41590	-	protein-coding
AT1G33990,MES14	ATMES14	F12G12.19	F12G12_19	METHYL ESTERASE 14	methyl esterase 14	AT1G33990	-	protein-coding
AT1G28670,ARAB-1	-	AT1G28670	-	protein-coding
AT5G04310,AT5G04310	T19N18.40	T19N18_40	AT5G04310	-	protein-coding
AT1G30730,AT1G30730	T5I8.18	T5I8_18	AT1G30730	-	protein-coding
AT1G30720,AT1G30720	T5I8.17	T5I8_17	AT1G30720	-	protein-coding
AT2G40970,MYBC1	T20B5.17	T20B5_17	AT2G40970	-	protein-coding
AT3G25655,IDL1	inflorescence deficient in abscission (IDA)-like 1	AT3G25655	-	protein-coding
AT1G32540,LOL1	T9G5.1	T9G5_1	lsd one like 1	AT1G32540	-	protein-coding
AT3G25730,EDF3	ethylene response DNA binding factor 3	AT3G25730	-	protein-coding
AT5G20150,SPX1	ARABIDOPSIS THALIANA SPX DOMAIN GENE 1	ARABIDOPSIS THALIANA SPX DOMAIN GENE 1	ATSPX1	F5O24.40	F5O24_40	SPX domain gene 1	SPX domain gene 1	AT5G20150	-	protein-coding
AT1G52343,AT1G52343	-	AT1G52343	-	protein-coding
AT3G59340,AT3G59340	-	AT3G59340	-	protein-coding
AT2G39200,MLO12	ATMLO12	MILDEW RESISTANCE LOCUS O 12	T16B24.16	T16B24_16	AT2G39200	-	protein-coding
AT5G58070,TIL	ATTIL	K21L19.9	K21L19_9	TEMPERATURE-INDUCED LIPOCALIN	temperature-induced lipocalin	AT5G58070	-	protein-coding
AT2G35000,ATL9	Arabidopsis toxicos en levadura 9	F19I3.23	F19I3_23	AT2G35000	-	protein-coding
AT4G13395,RTFL12	DEVIL 10	DVL10	ROTUNDIFOLIA like 12	AT4G13395	-	protein-coding
AT1G67460,AT1G67460	T1F15.7	T1F15_7	AT1G67460	-	protein-coding
AT5G59220,HAI1	MNC17.13	MNC17_13	SAG113	highly ABA-induced PP2C gene 1	senescence associated gene 113	AT5G59220	-	protein-coding
AT2G41660,MIZ1	T32G6.18	T32G6_18	mizu-kussei 1	AT2G41660	-	protein-coding
AT3G54500,AT3G54500	LNK2	night light-inducible and clock-regulated 2	AT3G54500	-	protein-coding
AT5G01990,AT5G01990	PILS6	PIN-LIKES 6	T7H20.40	T7H20_40	AT5G01990	-	protein-coding
AT5G15948,NA
AT3G05770,AT3G05770	F10A16.6	F10A16_6	AT3G05770	-	protein-coding
AT1G78410,AT1G78410	F3F9.8	F3F9_8	AT1G78410	-	protein-coding
AT4G18010,IP5PII	4	5)P3 5-PHOSPHATASE II	5PTASE2	AT5PTASE2	INOSITOL POLYPHOSPHATE 5-PHOSPHATASE II	INOSITOL(1	T6K21.190	T6K21_190	myo-inositol polyphosphate 5-phosphatase 2	AT4G18010	-	protein-coding
AT4G21390,B120	T6K22.120	T6K22_120	AT4G21390	-	protein-coding
AT5G19190,AT5G19190	T24G5.90	T24G5_90	AT5G19190	-	protein-coding
AT1G28480,GRX480	ROXY19	roxy19	AT1G28480	-	protein-coding
AT3G46600,AT3G46600	-	AT3G46600	-	protein-coding
AT2G02080,IDD4	AtIDD4	F5O4.15	F5O4_15	indeterminate(ID)-domain 4	AT2G02080	-	protein-coding
AT1G07430,HAI2	AIP1	AKT1 interacting protein phosphatase 1	AtAIP1	F22G5.22	F22G5_22	HON	HONSU (Korean for abnormal drowsiness)	highly ABA-induced PP2C gene 2	AT1G07430	-	protein-coding
AT2G30360,SIP4	CBL-INTERACTING PROTEIN KINASE 11	CIPK11	PKS5	PROTEIN KINASE SOS2-LIKE 5	SNF1-RELATED PROTEIN KINASE 3.22	SNRK3.22	SOS3-interacting protein 4	T9D9.17	T9D9_17	AT2G30360	-	protein-coding
AT1G26800,AT1G26800	T24P13.19	T24P13_19	AT1G26800	-	protein-coding
AT3G17120,AT3G17120	-	AT3G17120	-	protein-coding
AT1G62300,WRKY6	ATWRKY6	F19K23.22	F19K23_22	AT1G62300	-	protein-coding
AT2G22790,AT2G22790	T30L20.5	T30L20_5	AT2G22790	-	protein-coding
AT5G61520,AT5G61520	K11J9.8	K11J9_8	AT5G61520	-	protein-coding
AT1G67800,AT1G67800	F12A21.7	F12A21_7	AT1G67800	-	protein-coding
AT2G05940,RIPK	RPM1-induced protein kinase	T6P5.14	T6P5_14	AT2G05940	-	protein-coding
AT5G04190,PKS4	F21E1.110	F21E1_110	phytochrome kinase substrate 4	AT5G04190	-	protein-coding
AT5G40860,AT5G40860	MHK7.9	MHK7_9	AT5G40860	-	protein-coding
AT4G27450,AT4G27450	F27G19.50	F27G19_50	AT4G27450	-	protein-coding
AT4G34710,ADC2	ARGININE DECARBOXYLASE	ATADC2	SPE2	T4L20.290	T4L20_290	arginine decarboxylase 2	AT4G34710	-	protein-coding
AT3G62150,ABCB21	ATP-binding cassette B21	P-glycoprotein 21	PGP21	AT3G62150	-	protein-coding
AT1G36622,AT1G36622	-	AT1G36622	-	protein-coding
AT3G11340,UGT76B1	UDP-dependent glycosyltransferase 76B1	AT3G11340	-	protein-coding
AT3G50560,AT3G50560	-	AT3G50560	-	protein-coding
AT1G03870,FLA9	F21M11.20	F21M11_20	FASCICLIN-like arabinoogalactan 9	AT1G03870	-	protein-coding
AT2G24100,ASG1	ALTERED SEED GERMINATION 1	F27D4.1	F27D4_1	AT2G24100	-	protein-coding
AT3G50260,CEJ1	ATERF#011	DEAR1	DREB AND EAR MOTIF PROTEIN 1	cooperatively regulated by ethylene and jasmonate 1	AT3G50260	-	protein-coding
AT4G23750,CRF2	F9D16.220	F9D16_220	TARGET OF MONOPTEROS 3	TMO3	cytokinin response factor 2	AT4G23750	-	protein-coding
AT1G49200,AT1G49200	F27J15.33	AT1G49200	-	protein-coding
AT5G49360,BXL1	ATBXL1	BETA-XYLOSIDASE 1	K7J8.3	K7J8_3	beta-xylosidase 1	AT5G49360	-	protein-coding
AT3G05640,AT3G05640	F18C1.9	F18C1_9	AT3G05640	-	protein-coding
AT2G01420,PIN4	ARABIDOPSIS PIN-FORMED 4	ATPIN4	AUXIN TRANSPORTER SPLICE VARIANT B	F10A8.27	PIN-FORMED 4	AT2G01420	-	protein-coding
AT2G39420,AT2G39420	F12L6.8	F12L6_8	AT2G39420	-	protein-coding
AT3G04670,WRKY39	ATWRKY39	F7O18.30	F7O18_30	WRKY DNA-BINDING PROTEIN 39	WRKY DNA-binding protein 39	AT3G04670	-	protein-coding
AT5G65380,AT5G65380	MNA5.11	MNA5_11	AT5G65380	-	protein-coding
AT1G69850,NRT1:2	ABA-importing transporter 1	AIT1	ATNRT1:2	AtNPF4.6	NPF4.6	NRT1.2	NRT1/ PTR family 4.6	NTL1	T17F3.12	T17F3_12	nitrate transporter 1:2	AT1G69850	-	protein-coding
AT3G56710,SIB1	sigma factor binding protein 1	AT3G56710	-	protein-coding
AT2G23170,GH3.3	T20D16.20	T20D16_20	AT2G23170	-	protein-coding
AT1G26420,AT1G26420	T1K7.20	T1K7_20	AT1G26420	-	protein-coding
AT2G18700,TPS11	ATTPS11	ATTPSB	MSF3.8	MSF3_8	TREHALOSE-6-PHOSPHATE SYNTHASE 11	trehalose phosphatase/synthase 11	AT2G18700	-	protein-coding
AT4G19230,CYP707A1	''cytochrome P450	T18B16.200	T18B16_200	cytochrome P450	family 707	polypeptide 1	polypeptide 1''	subfamily A	AT4G19230	-	protein-coding
AT2G31230,ERF15	ATERF15	F16D14.7	F16D14_7	ethylene-responsive element binding factor 15	AT2G31230	-	protein-coding
AT2G37440,AT2G37440	F3G5.23	F3G5_23	AT2G37440	-	protein-coding
AT3G13480,AT3G13480	-	AT3G13480	-	protein-coding
AT5G62480,GSTU9	ATGSTU9	GLUTATHIONE S-TRANSFERASE 14	GLUTATHIONE S-TRANSFERASE 14B	GST14	GST14B	K19B1.9	K19B1_9	glutathione S-transferase tau 9	AT5G62480	-	protein-coding
AT5G07010,ST2A	ARABIDOPSIS THALIANA SULFOTRANSFERASE 2A	ATST2A	MOJ9.18	MOJ9_18	sulfotransferase 2A	AT5G07010	-	protein-coding
AT5G12330,LRP1	LATERAL ROOT PRIMORDIUM 1	AT5G12330	-	protein-coding
AT1G80840,WRKY40	ATWRKY40	F23A5.19	F23A5_19	WRKY DNA-binding protein 40	AT1G80840	-	protein-coding
AT5G25930,AT5G25930	F18A17.4	AT5G25930	-	protein-coding
AT5G40240,UMAMIT40	MSN9.140	MSN9_140	Usually multiple acids move in and out Transporters 40	AT5G40240	-	protein-coding
AT1G32700,AT1G32700	F6N18.8	F6N18_8	AT1G32700	-	protein-coding
AT1G73830,BEE3	BR enhanced expression 3	F25P22.25	F25P22_25	AT1G73830	-	protein-coding
AT1G33240,GTL1	AT-GTL1	AT-GTL2	ATGTL1	GT-2-like 1	GT2-LIKE 1	GT2-LIKE 2	T9L6.10	T9L6_10	AT1G33240	-	protein-coding
AT1G21100,IGMT1	T22I11.7	T22I11_7	indole glucosinolate O-methyltransferase 1	AT1G21100	-	protein-coding
AT5G57220,CYP81F2	''cytochrome P450	MJB24.3	MJB24_3	cytochrome P450	family 81	polypeptide 2	polypeptide 2''	subfamily F	AT5G57220	-	protein-coding
AT5G04330,CYP84A4	CYTOCHROME P450 84A4	T19N18.60	T19N18_60	AT5G04330	-	protein-coding
AT2G28510,AT2G28510	T17D12.7	T17D12_7	AT2G28510	-	protein-coding
AT3G14370,WAG2	-	AT3G14370	-	protein-coding
AT4G24160,AT4G24160	T19F6.150	T19F6_150	AT4G24160	-	protein-coding
AT4G39030,EDS5	ENHANCED DISEASE SUSCEPTIBILITY 5	F19H22.130	F19H22_130	SALICYLIC ACID INDUCTION DEFICIENT 1	SCORD3	SID1	susceptible to coronatine-deficient Pst DC3000 3	AT4G39030	-	protein-coding
AT1G54120,AT1G54120	F15I1.22	F15I1_22	AT1G54120	-	protein-coding
AT1G70940,PIN3	ARABIDOPSIS PIN-FORMED 3	ATPIN3	F15H11.14	F15H11_14	PIN-FORMED 3	AT1G70940	-	protein-coding
AT5G50200,WR3	ATNRT3.1	K6A12.6	K6A12_6	NITRATE TRANSPORTER 3.1	NRT3.1	WOUND-RESPONSIVE 3	AT5G50200	-	protein-coding
AT3G10500,NAC053	AIF	ANAC053	ANTHER INDEHISCENCE FACTOR	NAC domain containing protein 53	NAC with transmembrane motif 1-like 4	NTL4	anac053	AT3G10500	-	protein-coding
AT5G11110,SPS2F	ATSPS2F	KAONASHI 2	KNS2	SPS1	SPSA2	SUCROSE PHOSPHATE SYNTHASE 1	T5K6.100	T5K6_100	sucrose phosphate synthase 2F	sucrose-phosphate synthase A2	AT5G11110	-	protein-coding
AT1G77450,NAC032	NAC domain containing protein 32	T5M16.4	T5M16_4	anac032	AT1G77450	-	protein-coding
AT4G30850,HHP2	F6I18.240	F6I18_240	heptahelical transmembrane protein2	heptahelical transmembrane protein2	AT4G30850	-	protein-coding
AT3G60130,BGLU16	beta glucosidase 16	AT3G60130	-	protein-coding
AT2G41990,AT2G41990	T6D20.12	T6D20_12	AT2G41990	-	protein-coding
AT2G43535,AT2G43535	-	AT2G43535	-	protein-coding
AT2G36690,AT2G36690	F13K3.9	F13K3_9	AT2G36690	-	protein-coding
AT1G79420,AT1G79420	T8K14.16	T8K14_16	AT1G79420	-	protein-coding
AT3G07390,AIR12	Auxin-Induced in Root cultures 12	AT3G07390	-	protein-coding
AT5G62280,AT5G62280	MMI9.11	MMI9_11	AT5G62280	-	protein-coding
AT2G32510,MAPKKK17	T26B15.7	T26B15_7	mitogen-activated protein kinase kinase kinase 17	AT2G32510	-	protein-coding
AT5G64550,AT5G64550	MUB3.7	MUB3_7	AT5G64550	-	protein-coding
AT3G25760,AOC1	ERD12	allene oxide cyclase 1	early-responsive to dehydration 12	AT3G25760	-	protein-coding
AT2G02450,LOV1	ANAC034	ANAC035	Arabidopsis NAC domain containing protein 34	AtLOV1	LONG VEGETATIVE PHASE 1	NAC domain containing protein 35	NAC035	anac034	AT2G02450	-	protein-coding
AT3G05890,RCI2B	F2O10.15	F2O10_15	RARE-COLD-INDUCIBLE 2B	AT3G05890	-	protein-coding
AT2G41010,CAMBP25	ATCAMBP25	T3K9.22	T3K9_22	calmodulin (CAM)-binding protein of 25 kDa	AT2G41010	-	protein-coding
AT2G32960,PFA-DSP2	AtPFA-DSP2	T21L14.10	T21L14_10	plant and fungi atypical dual-specificity phosphatase 2	AT2G32960	-	protein-coding
AT1G51820,AT1G51820	T14L22.3	T14L22_3	AT1G51820	-	protein-coding
AT3G10020,AT3G10020	-	AT3G10020	-	protein-coding
AT5G57010,AT5G57010	MHM17.13	MHM17_13	AT5G57010	-	protein-coding
AT5G64850,AT5G64850	MXK3.7	MXK3_7	AT5G64850	-	protein-coding
AT3G15720,AT3G15720	-	AT3G15720	-	protein-coding
AT5G45110,NPR3	ATNPR3	K17O22.11	K17O22_11	NPR1-like protein 3	AT5G45110	-	protein-coding
AT3G48520,CYP94B3	cytochrome P450	family 94	polypeptide 3	subfamily B	AT3G48520	-	protein-coding
AT2G34510,AT2G34510	T31E10.15	T31E10_15	AT2G34510	-	protein-coding
AT1G01480,ACS2	1-AMINOCYCLOPROPANE-1-CARBOXYLATE SYNTHASE	1-amino-cyclopropane-1-carboxylate synthase 2	AT-ACC2	EC 4.4.1.14	F22L4.4	F22L4_4	S-ADENOSYL-L-METHIONINE METHYLTHIOADENOSINE-LYASE	AT1G01480	-	protein-coding
AT2G22850,bZIP6	AtbZIP6	T20K9.6	T20K9_6	basic leucine-zipper 6	AT2G22850	-	protein-coding
AT5G02200,FHL	T7H20.250	T7H20_250	far-red-elongated hypocotyl1-like	AT5G02200	-	protein-coding
AT5G11160,APT5	F2I11.50	F2I11_50	adenine phosphoribosyltransferase 5	AT5G11160	-	protein-coding
AT1G29395,COR413IM1	COLD REGULATED 314 INNER MEMBRANE 1	COLD REGULATED 314 THYLAKOID MEMBRANE 1	COR413-TM1	COR414-TM1	cold regulated 414 thylakoid membrane 1	AT1G29395	-	protein-coding
AT1G69530,EXPA1	AT-EXP1	ATEXP1	ATEXPA1	ATHEXP ALPHA 1.2	EXP1	EXPANSIN 1	F10D13.18	F10D13_18	expansin A1	AT1G69530	-	protein-coding
AT1G01420,UGT72B3	F6F3.22	F6F3_22	UDP-glucosyl transferase 72B3	AT1G01420	-	protein-coding
AT2G27830,AT2G27830	F15K20.7	F15K20_7	AT2G27830	-	protein-coding
AT1G02220,NAC003	ANAC003	NAC domain containing protein 3	T6A9.17	AT1G02220	-	protein-coding
AT4G25390,AT4G25390	T30C3.60	T30C3_60	AT4G25390	-	protein-coding
AT5G54470,BBX29	B-box domain protein 29	F24B18.9	F24B18_9	AT5G54470	-	protein-coding
AT4G01410,AT4G01410	F3D13.5	F3D13_5	AT4G01410	-	protein-coding
AT1G11700,AT1G11700	F25C20.15	F25C20_15	AT1G11700	-	protein-coding
AT4G03400,DFL2	DWARF IN LIGHT 2	F9H3.1	GH3-10	AT4G03400	-	protein-coding
AT2G31730,AT2G31730	T9H9.27	AT2G31730	-	protein-coding
AT2G17820,HK1	AHK1	ATHK1	T13L16.16	T13L16_16	histidine kinase 1	AT2G17820	-	protein-coding
AT3G44260,CAF1a	AtCAF1a	CCR4- associated factor 1a	AT3G44260	-	protein-coding
AT2G41180,SIB2	T3K9.5	T3K9_5	sigma factor binding protein 2	AT2G41180	-	protein-coding
AT5G13220,JAZ10	JAS1	JASMONATE-ASSOCIATED 1	T31B5.40	T31B5_40	TIFY 9	TIFY DOMAIN PROTEIN 9	TIFY9	jasmonate-zim-domain protein 10	AT5G13220	-	protein-coding
AT1G12110,NRT1.1	ARABIDOPSIS THALIANA NITRATE TRANSPORTER 1	ATNRT1	ATNRT1.1	AtNPF6.3	B-1	CHL1	CHL1-1	CHLORATE/NITRATE TRANSPORTER	CHLORINA 1	F12F1.1	F12F1_1	NITRATE TRANSPORTER 1	NITRATE/CHLORATE TRANSPORTER	NPF6.3	NRT1	NRT1/ PTR family 6.3	nitrate transporter 1.1	AT1G12110	-	protein-coding
AT1G67810,SUFE2	F12A21.6	F12A21_6	sulfur E2	AT1G67810	-	protein-coding
AT4G19420,AT4G19420	PAE8	T5K18.200	T5K18_200	pectin acetylesterase 8	AT4G19420	-	protein-coding
AT1G64390,GH9C2	AtGH9C2	F15H21.9	F15H21_9	glycosyl hydrolase 9C2	AT1G64390	-	protein-coding
AT1G75820,CLV1	ATCLV1	CLAVATA 1	CLV1 RECEPTOR KINASE PRECURSOR	FAS3	FASCIATA 3	FLO5	FLOWER DEVELOPMENT 5	T4O12.5	T4O12_5	AT1G75820	-	protein-coding
AT3G19850,AT3G19850	-	AT3G19850	-	protein-coding
AT5G14920,AT5G14920	A-stimulated in Arabidopsis 14	F2G14.40	F2G14_40	GASA14	AT5G14920	-	protein-coding
AT3G25770,AOC2	allene oxide cyclase 2	AT3G25770	-	protein-coding
AT5G65280,GCL1	GCR2-like 1	MQN23.23	MQN23_23	AT5G65280	-	protein-coding
AT3G17800,AT3G17800	-	AT3G17800	-	protein-coding
AT2G36770,AT2G36770	F13K3.17	F13K3_17	AT2G36770	-	protein-coding
AT3G20820,AT3G20820	-	AT3G20820	-	protein-coding
AT1G13930,AT1G13930	F16A14.14	AT1G13930	-	protein-coding
AT3G26290,CYP71B26	''cytochrome P450	cytochrome P450	family 71	polypeptide 26	polypeptide 26''	subfamily B	AT3G26290	-	protein-coding
AT5G61810,APC1	ATP/phosphate carrier 1	MAC9.1	MAC9_1	AT5G61810	-	protein-coding
AT3G02040,SRG3	AtGDPD1	F1C9.18	F1C9_18	GDPD1	Glycerophosphodiester phosphodiesterase 1	senescence-related gene 3	AT3G02040	-	protein-coding
AT3G01830,AT3G01830	F28J7.16	F28J7_16	AT3G01830	-	protein-coding
AT5G62130,AT5G62130	MTG10.16	MTG10_16	AT5G62130	-	protein-coding
AT1G68360,AT1G68360	T22E19.1	T22E19_1	AT1G68360	-	protein-coding
AT2G32550,AT2G32550	T26B15.11	T26B15_11	AT2G32550	-	protein-coding
AT2G46450,CNGC12	ATCNGC12	F11C10.14	cyclic nucleotide-gated channel 12	AT2G46450	-	protein-coding
AT4G22620,AT4G22620	SAUR34	SMALL AUXIN UPREGULATED RNA 34	T12H17.10	AT4G22620	-	protein-coding
AT3G10930,AT3G10930	-	AT3G10930	-	protein-coding
AT1G14280,PKS2	F14L17.4	F14L17_4	phytochrome kinase substrate 2	AT1G14280	-	protein-coding
AT2G01670,NUDT17	T8O11.16	T8O11_16	atnudt17	nudix hydrolase homolog 17	AT2G01670	-	protein-coding
AT1G15210,ABCG35	ATP-binding cassette G35	ATPDR7	F9L1.15	F9L1_15	PDR7	PLEIOTROPIC DRUG RESISTANCE 7	pleiotropic drug resistance 7	AT1G15210	-	protein-coding
AT5G17760,AT5G17760	MVA3.110	MVA3_110	AT5G17760	-	protein-coding
AT4G00490,BAM2	BETA-AMYLASE 9	BMY9	F6N23.1	F6N23_1	beta-amylase 2	AT4G00490	-	protein-coding
AT5G08240,AT5G08240	F8L15.11	AT5G08240	-	protein-coding
AT4G14040,SBP2	DL3061C	EDA38	EMBRYO SAC DEVELOPMENT ARREST 38	FCAALL.29	selenium-binding protein 2	AT4G14040	-	protein-coding
AT2G36590,ProT3	ATPROT3	F1O11.22	F1O11_22	PROLINE TRANSPORTER 3	proline transporter 3	AT2G36590	-	protein-coding
AT3G48780,SPT1	ATSPT1	SERINE PALMITOYLTRANSFERASE 1	serine palmitoyltransferase 1	AT3G48780	-	protein-coding
AT4G15210,BAM5	ARABIDOPSIS THALIANA BETA-AMYLASE	AT-BETA-AMY	ATBETA-AMY	BMY1	DL3650C	FCAALL.97	RAM1	REDUCED BETA AMYLASE 1	beta-amylase 5	AT4G15210	-	protein-coding
AT5G15970,KIN2	AtCor6.6	COLD-RESPONSIVE 6.6	COR6.6	F1N13.110	F1N13_110	AT5G15970	-	protein-coding
