# Supplementary material for: Phytochrome-dependent responsiveness to root-derived cytokinins enables coordinated elongation responses to combined light and nitrate cues
Source: Nat Commun. 2024 Oct 1;15:8489. doi: 10.1038/s41467-024-52828-y (PMC11445486; doi:10.1038/s41467-024-52828-y)
Supplement: Supplementary file 7 — Source Data [file 41467_2024_52828_MOESM7_ESM.xlsx]

## Sheet: Fig1A
Nitrogen	Light	Hypocotyl length (cm)
HN	WL	0.102168
HN	WL	0.0883185
HN	WL	0.102499
HN	WL	0.140162
HN	WL	0.125379
HN	WL	0.121599
HN	WL	0.119714
HN	WL	0.0812715
HN	WL	0.0978677
HN	WL	0.120964
HN	WL	0.13584
HN	WL	0.0851108
HN	WL	0.101372
HN	WL	0.102544
HN	WL	0.104762
HN	WL	0.100956
HN	WL	0.0970091
HN	WL	0.119775
HN	WL	0.0786639
HN	WL	0.109685
HN	WL	0.0975769
HN	WL	0.0869415
HN	WL	0.0922391
HN	WL	0.0983246
HN	WL+FR	0.239572
HN	WL+FR	0.301245
HN	WL+FR	0.305205
HN	WL+FR	0.331452
HN	WL+FR	0.352211
HN	WL+FR	0.340728
HN	WL+FR	0.217761
HN	WL+FR	0.270936
HN	WL+FR	0.315745
HN	WL+FR	0.326017
HN	WL+FR	0.343542
HN	WL+FR	0.247543
HN	WL+FR	0.316564
HN	WL+FR	0.318489
HN	WL+FR	0.232254
HN	WL+FR	0.289409
HN	WL+FR	0.277053
HN	WL+FR	0.328263
HN	WL+FR	0.227156
HN	WL+FR	0.285049
LN	WL	0.115798
LN	WL	0.122222
LN	WL	0.0883031
LN	WL	0.106606
LN	WL	0.101108
LN	WL	0.100268
LN	WL	0.112618
LN	WL	0.108905
LN	WL	0.113968
LN	WL	0.109765
LN	WL	0.10562
LN	WL	0.109887
LN	WL	0.113881
LN	WL	0.0943362
LN	WL	0.106007
LN	WL	0.107351
LN	WL	0.111884
LN	WL	0.11427
LN	WL	0.112038
LN	WL+FR	0.208355
LN	WL+FR	0.224899
LN	WL+FR	0.178286
LN	WL+FR	0.22498
LN	WL+FR	0.24395
LN	WL+FR	0.165866
LN	WL+FR	0.152511
LN	WL+FR	0.221967
LN	WL+FR	0.15701
LN	WL+FR	0.151044
LN	WL+FR	0.232869
LN	WL+FR	0.192661
LN	WL+FR	0.227021
LN	WL+FR	0.174365
LN	WL+FR	0.144285
LN	WL+FR	0.139345
LN	WL+FR	0.142414

## Sheet: Fig1C
Genotype	Nitrogen	Light	Hypocotyl length (cm)
Col0	HN	WL	0.089767
Col0	HN	WL	0.0978437
Col0	HN	WL	0.112967
Col0	HN	WL	0.113229
Col0	HN	WL	0.105048
Col0	HN	WL	0.100255
Col0	HN	WL	0.0994657
Col0	HN	WL	0.125956
Col0	HN	WL	0.0997848
Col0	HN	WL	0.125645
Col0	HN	WL	0.138176
Col0	HN	WL	0.0973879
Col0	HN	WL	0.119932
Col0	HN	WL	0.105006
Col0	HN	WL	0.0806787
Col0	HN	WL	0.0977536
Col0	HN	WL	0.113057
Col0	HN	WL	0.0998019
Col0	HN	WL	0.0956893
Col0	HN	WL	0.114641
Col0	HN	WL	0.10807
Col0	HN	WL	0.111491
Col0	HN	WL	0.117507
Col0	HN	WL	0.112262
Col0	HN	WL+FR	0.213992
Col0	HN	WL+FR	0.21135
Col0	HN	WL+FR	0.231437
Col0	HN	WL+FR	0.501185
Col0	HN	WL+FR	0.268047
Col0	HN	WL+FR	0.341999
Col0	HN	WL+FR	0.224119
Col0	HN	WL+FR	0.285642
Col0	HN	WL+FR	0.246832
Col0	HN	WL+FR	0.291077
Col0	HN	WL+FR	0.195695
Col0	HN	WL+FR	0.227908
Col0	HN	WL+FR	0.360424
Col0	HN	WL+FR	0.329266
Col0	HN	WL+FR	0.355178
Col0	HN	WL+FR	0.412679
Col0	HN	WL+FR	0.225664
Col0	HN	WL+FR	0.384286
Col0	HN	WL+FR	0.35377
Col0	HN	WL+FR	0.382098
Col0	HN	WL+FR	0.417945
Col0	HN	WL+FR	0.406403
Col0	HN	WL+FR	0.38487
Col0	LN	WL	0.0992577
Col0	LN	WL	0.0952266
Col0	LN	WL	0.0872682
Col0	LN	WL	0.108781
Col0	LN	WL	0.131724
Col0	LN	WL	0.109307
Col0	LN	WL	0.117453
Col0	LN	WL	0.126768
Col0	LN	WL	0.110035
Col0	LN	WL	0.118567
Col0	LN	WL	0.130876
Col0	LN	WL	0.112191
Col0	LN	WL	0.101516
Col0	LN	WL	0.110853
Col0	LN	WL	0.104177
Col0	LN	WL	0.106991
Col0	LN	WL	0.107053
Col0	LN	WL+FR	0.22673
Col0	LN	WL+FR	0.16839
Col0	LN	WL+FR	0.19089
Col0	LN	WL+FR	0.13887
Col0	LN	WL+FR	0.166088
Col0	LN	WL+FR	0.147408
Col0	LN	WL+FR	0.184474
Col0	LN	WL+FR	0.197994
Col0	LN	WL+FR	0.133363
Col0	LN	WL+FR	0.151178
Col0	LN	WL+FR	0.136836
Col0	LN	WL+FR	0.163662
Col0	LN	WL+FR	0.152821
Col0	LN	WL+FR	0.146987
Col0	LN	WL+FR	0.156755
Col0	LN	WL+FR	0.242719
cypDM	HN	WL	0.0997241
cypDM	HN	WL	0.109827
cypDM	HN	WL	0.132424
cypDM	HN	WL	0.0973244
cypDM	HN	WL	0.095156
cypDM	HN	WL	0.109729
cypDM	HN	WL	0.0752315
cypDM	HN	WL	0.128541
cypDM	HN	WL	0.116393
cypDM	HN	WL	0.0946571
cypDM	HN	WL	0.0886837
cypDM	HN	WL	0.0877948
cypDM	HN	WL	0.097757
cypDM	HN	WL	0.0542722
cypDM	HN	WL	0.134368
cypDM	HN	WL	0.102767
cypDM	HN	WL	0.0793881
cypDM	HN	WL	0.0953416
cypDM	HN	WL	0.11495
cypDM	HN	WL	0.124963
cypDM	HN	WL	0.0901037
cypDM	HN	WL	0.101662
cypDM	HN	WL	0.0848314
cypDM	HN	WL+FR	0.249376
cypDM	HN	WL+FR	0.203529
cypDM	HN	WL+FR	0.198292
cypDM	HN	WL+FR	0.307186
cypDM	HN	WL+FR	0.307195
cypDM	HN	WL+FR	0.197258
cypDM	HN	WL+FR	0.265858
cypDM	HN	WL+FR	0.28851
cypDM	HN	WL+FR	0.279606
cypDM	HN	WL+FR	0.303085
cypDM	HN	WL+FR	0.266836
cypDM	HN	WL+FR	0.155515
cypDM	HN	WL+FR	0.148947
cypDM	HN	WL+FR	0.22201
cypDM	HN	WL+FR	0.186262
cypDM	HN	WL+FR	0.16618
cypDM	HN	WL+FR	0.124908
cypDM	HN	WL+FR	0.138944
cypDM	HN	WL+FR	0.172244
cypDM	HN	WL+FR	0.285999
cypDM	HN	WL+FR	0.222468
cypDM	HN	WL+FR	0.233133
cypDM	LN	WL	0.102504
cypDM	LN	WL	0.0955497
cypDM	LN	WL	0.102864
cypDM	LN	WL	0.0964023
cypDM	LN	WL	0.0687804
cypDM	LN	WL	0.109083
cypDM	LN	WL	0.104144
cypDM	LN	WL	0.0984723
cypDM	LN	WL	0.122881
cypDM	LN	WL	0.0864993
cypDM	LN	WL	0.0858267
cypDM	LN	WL	0.112841
cypDM	LN	WL	0.0805218
cypDM	LN	WL	0.119669
cypDM	LN	WL	0.084074
cypDM	LN	WL+FR	0.131323
cypDM	LN	WL+FR	0.193877
cypDM	LN	WL+FR	0.154253
cypDM	LN	WL+FR	0.125813
cypDM	LN	WL+FR	0.233518
cypDM	LN	WL+FR	0.168358
cypDM	LN	WL+FR	0.156706
cypDM	LN	WL+FR	0.164916
cypDM	LN	WL+FR	0.175097
cypDM	LN	WL+FR	0.11615
cypDM	LN	WL+FR	0.159428
cypDM	LN	WL+FR	0.141201
cypDM	LN	WL+FR	0.109106
cypDM	LN	WL+FR	0.167611
cypDM	LN	WL+FR	0.181457
cypDM	LN	WL+FR	0.203771
cypDM	LN	WL+FR	0.162369
cypDM	LN	WL+FR	0.123415
cypDM	LN	WL+FR	0.135289

## Sheet: Fig1D
Genotype	Nitrogen	Light	Hypocotyl length (cm)
Col0	HN	WL	0.0699083
Col0	HN	WL	0.0992816
Col0	HN	WL	0.105157
Col0	HN	WL	0.0835185
Col0	HN	WL	0.0915507
Col0	HN	WL	0.103372
Col0	HN	WL	0.102348
Col0	HN	WL	0.105856
Col0	HN	WL	0.0951988
Col0	HN	WL	0.116611
Col0	HN	WL	0.0807182
Col0	HN	WL	0.0971985
Col0	HN	WL	0.118387
Col0	HN	WL	0.101592
Col0	HN	WL	0.137843
Col0	HN	WL	0.107965
Col0	HN	WL	0.102611
Col0	HN	WL	0.0807318
Col0	HN	WL	0.0887229
Col0	HN	WL+FR	0.246249
Col0	HN	WL+FR	0.305323
Col0	HN	WL+FR	0.223051
Col0	HN	WL+FR	0.2186
Col0	HN	WL+FR	0.2106
Col0	HN	WL+FR	0.337767
Col0	HN	WL+FR	0.351194
Col0	HN	WL+FR	0.385155
Col0	HN	WL+FR	0.268214
Col0	HN	WL+FR	0.323544
Col0	HN	WL+FR	0.249332
Col0	HN	WL+FR	0.286453
Col0	HN	WL+FR	0.161263
Col0	HN	WL+FR	0.205897
Col0	HN	WL+FR	0.271209
Col0	HN	WL+FR	0.272626
Col0	HN	WL+FR	0.292912
Col0	HN	WL+FR	0.208715
Col0	HN	WL+FR	0.265187
Col0	HN	WL+FR	0.255364
Col0	HN	WL+FR	0.321912
Col0	HN	WL+FR	0.209168
Col0	LN	WL	0.0941273
Col0	LN	WL	0.0960241
Col0	LN	WL	0.109155
Col0	LN	WL	0.116405
Col0	LN	WL	0.116269
Col0	LN	WL	0.0983419
Col0	LN	WL	0.116003
Col0	LN	WL	0.0934975
Col0	LN	WL	0.089458
Col0	LN	WL	0.0973697
Col0	LN	WL	0.0966739
Col0	LN	WL	0.0829757
Col0	LN	WL	0.084536
Col0	LN	WL	0.102141
Col0	LN	WL	0.0997371
Col0	LN	WL	0.109265
Col0	LN	WL	0.111236
Col0	LN	WL	0.118962
Col0	LN	WL	0.0840882
Col0	LN	WL	0.0889887
Col0	LN	WL+FR	0.129515
Col0	LN	WL+FR	0.196671
Col0	LN	WL+FR	0.152546
Col0	LN	WL+FR	0.190426
Col0	LN	WL+FR	0.175788
Col0	LN	WL+FR	0.196994
Col0	LN	WL+FR	0.145711
Col0	LN	WL+FR	0.139299
Col0	LN	WL+FR	0.159502
Col0	LN	WL+FR	0.14278
Col0	LN	WL+FR	0.12445
Col0	LN	WL+FR	0.194322
Col0	LN	WL+FR	0.182691
Col0	LN	WL+FR	0.19185
Col0	LN	WL+FR	0.228794
abcg14	HN	WL	0.0988964
abcg14	HN	WL	0.101082
abcg14	HN	WL	0.0973857
abcg14	HN	WL	0.144068
abcg14	HN	WL	0.137709
abcg14	HN	WL	0.116401
abcg14	HN	WL	0.0891941
abcg14	HN	WL	0.0920384
abcg14	HN	WL	0.115813
abcg14	HN	WL	0.096891
abcg14	HN	WL	0.113445
abcg14	HN	WL	0.0881237
abcg14	HN	WL	0.128519
abcg14	HN	WL	0.112864
abcg14	HN	WL	0.119653
abcg14	HN	WL	0.113622
abcg14	HN	WL	0.109058
abcg14	HN	WL	0.0955672
abcg14	HN	WL	0.0989687
abcg14	HN	WL	0.108305
abcg14	HN	WL	0.0974609
abcg14	HN	WL	0.100379
abcg14	HN	WL	0.1021
abcg14	HN	WL	0.0909583
abcg14	HN	WL+FR	0.172779
abcg14	HN	WL+FR	0.209873
abcg14	HN	WL+FR	0.167299
abcg14	HN	WL+FR	0.170573
abcg14	HN	WL+FR	0.219126
abcg14	HN	WL+FR	0.231999
abcg14	HN	WL+FR	0.168982
abcg14	HN	WL+FR	0.239733
abcg14	HN	WL+FR	0.212621
abcg14	HN	WL+FR	0.230053
abcg14	HN	WL+FR	0.187109
abcg14	HN	WL+FR	0.26544
abcg14	HN	WL+FR	0.225941
abcg14	HN	WL+FR	0.213516
abcg14	HN	WL+FR	0.175291
abcg14	HN	WL+FR	0.194882
abcg14	HN	WL+FR	0.205087
abcg14	HN	WL+FR	0.18528
abcg14	HN	WL+FR	0.240661
abcg14	HN	WL+FR	0.181053
abcg14	HN	WL+FR	0.161601
abcg14	HN	WL+FR	0.246286
abcg14	HN	WL+FR	0.205672
abcg14	HN	WL+FR	0.198453
abcg14	LN	WL	0.107505
abcg14	LN	WL	0.106949
abcg14	LN	WL	0.111989
abcg14	LN	WL	0.10779
abcg14	LN	WL	0.127581
abcg14	LN	WL	0.104057
abcg14	LN	WL	0.0984162
abcg14	LN	WL	0.093561
abcg14	LN	WL	0.107017
abcg14	LN	WL	0.0990899
abcg14	LN	WL	0.0906421
abcg14	LN	WL	0.0940023
abcg14	LN	WL	0.0925969
abcg14	LN	WL	0.0935472
abcg14	LN	WL	0.112391
abcg14	LN	WL	0.0978147
abcg14	LN	WL	0.0828934
abcg14	LN	WL	0.10251
abcg14	LN	WL	0.100576
abcg14	LN	WL	0.101139
abcg14	LN	WL	0.0943605
abcg14	LN	WL	0.087958
abcg14	LN	WL	0.0992151
abcg14	LN	WL+FR	0.154376
abcg14	LN	WL+FR	0.16384
abcg14	LN	WL+FR	0.135807
abcg14	LN	WL+FR	0.14805
abcg14	LN	WL+FR	0.127542
abcg14	LN	WL+FR	0.147489
abcg14	LN	WL+FR	0.163715
abcg14	LN	WL+FR	0.157184
abcg14	LN	WL+FR	0.140503
abcg14	LN	WL+FR	0.164582
abcg14	LN	WL+FR	0.155785
abcg14	LN	WL+FR	0.182069
abcg14	LN	WL+FR	0.121907
abcg14	LN	WL+FR	0.144679
abcg14	LN	WL+FR	0.143638
abcg14	LN	WL+FR	0.131596
abcg14	LN	WL+FR	0.149351
abcg14	LN	WL+FR	0.1278
abcg14	LN	WL+FR	0.150029
abcg14	LN	WL+FR	0.136585
abcg14	LN	WL+FR	0.161071

## Sheet: Fig1F
Genotype	Nitrogen	Light	Hypocotyl length (cm)
Col0	HN	WL	0.0998626
Col0	HN	WL	0.085638
Col0	HN	WL	0.0886048
Col0	HN	WL	0.100106
Col0	HN	WL	0.0986748
Col0	HN	WL	0.131236
Col0	HN	WL	0.131485
Col0	HN	WL	0.118349
Col0	HN	WL	0.117827
Col0	HN	WL	0.0996415
Col0	HN	WL	0.114056
Col0	HN	WL	0.134955
Col0	HN	WL	0.0933573
Col0	HN	WL	0.116173
Col0	HN	WL	0.106463
Col0	HN	WL	0.122359
Col0	HN	WL	0.0824838
Col0	HN	WL	0.123641
Col0	HN	WL	0.094848
Col0	HN	WL	0.10027
Col0	HN	WL	0.101173
Col0	HN	WL	0.115927
Col0	HN	WL	0.0880485
Col0	HN	WL	0.116604
Col0	HN	WL+FR	0.262849
Col0	HN	WL+FR	0.226125
Col0	HN	WL+FR	0.303465
Col0	HN	WL+FR	0.168075
Col0	HN	WL+FR	0.244285
Col0	HN	WL+FR	0.283457
Col0	HN	WL+FR	0.349394
Col0	HN	WL+FR	0.299928
Col0	HN	WL+FR	0.218693
Col0	HN	WL+FR	0.164904
Col0	HN	WL+FR	0.218192
Col0	HN	WL+FR	0.247164
Col0	HN	WL+FR	0.262026
Col0	HN	WL+FR	0.287259
Col0	HN	WL+FR	0.328205
Col0	HN	WL+FR	0.191382
Col0	HN	WL+FR	0.277319
Col0	HN	WL+FR	0.342137
Col0	HN	WL+FR	0.330381
Col0	HN	WL+FR	0.33638
Col0	HN	WL+FR	0.241522
Col0	HN	WL+FR	0.257508
Col0	LN	WL	0.11097
Col0	LN	WL	0.101284
Col0	LN	WL	0.103382
Col0	LN	WL	0.111667
Col0	LN	WL	0.0985974
Col0	LN	WL	0.110089
Col0	LN	WL	0.119527
Col0	LN	WL	0.120392
Col0	LN	WL	0.115277
Col0	LN	WL	0.107471
Col0	LN	WL	0.106321
Col0	LN	WL	0.110144
Col0	LN	WL	0.101021
Col0	LN	WL	0.112421
Col0	LN	WL	0.0773823
Col0	LN	WL	0.110655
Col0	LN	WL	0.100129
Col0	LN	WL	0.117686
Col0	LN	WL	0.105938
Col0	LN	WL	0.127255
Col0	LN	WL+FR	0.111743
Col0	LN	WL+FR	0.163676
Col0	LN	WL+FR	0.128984
Col0	LN	WL+FR	0.125873
Col0	LN	WL+FR	0.163355
Col0	LN	WL+FR	0.180236
Col0	LN	WL+FR	0.14354
Col0	LN	WL+FR	0.126304
Col0	LN	WL+FR	0.151335
Col0	LN	WL+FR	0.208042
Col0	LN	WL+FR	0.242072
Col0	LN	WL+FR	0.172307
Col0	LN	WL+FR	0.154602
Col0	LN	WL+FR	0.20354
Col0	LN	WL+FR	0.149928
Col0	LN	WL+FR	0.141186
Col0	LN	WL+FR	0.118276
Col0	LN	WL+FR	0.186737
ckx3456	HN	WL	0.0811169
ckx3456	HN	WL	0.098512
ckx3456	HN	WL	0.0761863
ckx3456	HN	WL	0.098125
ckx3456	HN	WL	0.0912403
ckx3456	HN	WL	0.0849661
ckx3456	HN	WL	0.113969
ckx3456	HN	WL	0.129307
ckx3456	HN	WL	0.0887635
ckx3456	HN	WL	0.0987773
ckx3456	HN	WL	0.124171
ckx3456	HN	WL	0.134527
ckx3456	HN	WL	0.124987
ckx3456	HN	WL	0.141171
ckx3456	HN	WL	0.112611
ckx3456	HN	WL	0.0953234
ckx3456	HN	WL	0.0621764
ckx3456	HN	WL	0.110354
ckx3456	HN	WL	0.120799
ckx3456	HN	WL	0.113977
ckx3456	HN	WL	0.100907
ckx3456	HN	WL	0.111793
ckx3456	HN	WL	0.068698
ckx3456	HN	WL+FR	0.424031
ckx3456	HN	WL+FR	0.386492
ckx3456	HN	WL+FR	0.333072
ckx3456	HN	WL+FR	0.352085
ckx3456	HN	WL+FR	0.327118
ckx3456	HN	WL+FR	0.37973
ckx3456	HN	WL+FR	0.385699
ckx3456	HN	WL+FR	0.342863
ckx3456	HN	WL+FR	0.311102
ckx3456	HN	WL+FR	0.267566
ckx3456	HN	WL+FR	0.24605
ckx3456	HN	WL+FR	0.304522
ckx3456	HN	WL+FR	0.362704
ckx3456	HN	WL+FR	0.353933
ckx3456	HN	WL+FR	0.263272
ckx3456	HN	WL+FR	0.254938
ckx3456	HN	WL+FR	0.328275
ckx3456	HN	WL+FR	0.301176
ckx3456	HN	WL+FR	0.379011
ckx3456	HN	WL+FR	0.246585
ckx3456	HN	WL+FR	0.423963
ckx3456	HN	WL+FR	0.408414
ckx3456	LN	WL	0.0968507
ckx3456	LN	WL	0.116002
ckx3456	LN	WL	0.113304
ckx3456	LN	WL	0.12443
ckx3456	LN	WL	0.0991748
ckx3456	LN	WL	0.114266
ckx3456	LN	WL	0.0831366
ckx3456	LN	WL	0.0965795
ckx3456	LN	WL	0.0956518
ckx3456	LN	WL	0.114631
ckx3456	LN	WL	0.114038
ckx3456	LN	WL	0.0979328
ckx3456	LN	WL	0.0965416
ckx3456	LN	WL	0.110551
ckx3456	LN	WL	0.108235
ckx3456	LN	WL	0.114211
ckx3456	LN	WL	0.103937
ckx3456	LN	WL	0.102167
ckx3456	LN	WL	0.0910218
ckx3456	LN	WL	0.0979844
ckx3456	LN	WL	0.140205
ckx3456	LN	WL+FR	0.241943
ckx3456	LN	WL+FR	0.169753
ckx3456	LN	WL+FR	0.198155
ckx3456	LN	WL+FR	0.216743
ckx3456	LN	WL+FR	0.209007
ckx3456	LN	WL+FR	0.166271
ckx3456	LN	WL+FR	0.226658
ckx3456	LN	WL+FR	0.152146
ckx3456	LN	WL+FR	0.193814
ckx3456	LN	WL+FR	0.279847
ckx3456	LN	WL+FR	0.314464
ckx3456	LN	WL+FR	0.285664
ckx3456	LN	WL+FR	0.22372
ckx3456	LN	WL+FR	0.176895
ckx3456	LN	WL+FR	0.142869
ckx3456	LN	WL+FR	0.231574
ckx3456	LN	WL+FR	0.16495
ckx3456	LN	WL+FR	0.177876
ckx3456	LN	WL+FR	0.138734

## Sheet: Fig1G
Treatment	Nitrogen	Light	Hypocotyl length (cm)
Mock	HN	WL	0.167126
Mock	HN	WL	0.205929
Mock	HN	WL	0.151254
Mock	HN	WL	0.175398
Mock	HN	WL	0.17276
Mock	HN	WL	0.157855
Mock	HN	WL	0.254605
Mock	HN	WL	0.25211
Mock	HN	WL	0.265518
Mock	HN	WL	0.185627
Mock	HN	WL	0.182012
Mock	HN	WL	0.172566
Mock	HN	WL	0.191373
Mock	HN	WL	0.19162
Mock	HN	WL	0.172454
Mock	HN	WL	0.161735
Mock	HN	WL	0.144198
Mock	HN	WL	0.191515
Mock	HN	WL	0.261168
Mock	HN	WL	0.181285
Mock	HN	WL	0.172214
Mock	HN	WL	0.194383
Mock	HN	WL+FR	0.364407
Mock	HN	WL+FR	0.326176
Mock	HN	WL+FR	0.451711
Mock	HN	WL+FR	0.347336
Mock	HN	WL+FR	0.237008
Mock	HN	WL+FR	0.425025
Mock	HN	WL+FR	0.280723
Mock	HN	WL+FR	0.469713
Mock	HN	WL+FR	0.295892
Mock	HN	WL+FR	0.337721
Mock	HN	WL+FR	0.362352
Mock	HN	WL+FR	0.387787
Mock	HN	WL+FR	0.282264
Mock	HN	WL+FR	0.402441
Mock	HN	WL+FR	0.29893
Mock	HN	WL+FR	0.298966
Mock	HN	WL+FR	0.315563
Mock	HN	WL+FR	0.264822
Mock	HN	WL+FR	0.266557
Mock	HN	WL+FR	0.396437
Mock	HN	WL+FR	0.428148
Mock	HN	WL+FR	0.329737
Mock	LN	WL	0.161692
Mock	LN	WL	0.132841
Mock	LN	WL	0.140812
Mock	LN	WL	0.122232
Mock	LN	WL	0.137918
Mock	LN	WL	0.167512
Mock	LN	WL	0.178592
Mock	LN	WL	0.16926
Mock	LN	WL	0.164958
Mock	LN	WL	0.151721
Mock	LN	WL	0.156878
Mock	LN	WL	0.141925
Mock	LN	WL	0.146166
Mock	LN	WL	0.124543
Mock	LN	WL	0.135276
Mock	LN	WL	0.116738
Mock	LN	WL	0.161205
Mock	LN	WL	0.133554
Mock	LN	WL	0.158143
Mock	LN	WL	0.155034
Mock	LN	WL	0.143611
Mock	LN	WL	0.217248
Mock	LN	WL	0.169746
Mock	LN	WL+FR	0.179141
Mock	LN	WL+FR	0.23414
Mock	LN	WL+FR	0.223625
Mock	LN	WL+FR	0.221908
Mock	LN	WL+FR	0.192081
Mock	LN	WL+FR	0.260043
Mock	LN	WL+FR	0.287808
Mock	LN	WL+FR	0.276229
Mock	LN	WL+FR	0.187686
Mock	LN	WL+FR	0.168933
Mock	LN	WL+FR	0.166968
Mock	LN	WL+FR	0.166469
Mock	LN	WL+FR	0.146851
Mock	LN	WL+FR	0.197281
Mock	LN	WL+FR	0.196885
Mock	LN	WL+FR	0.248617
Mock	LN	WL+FR	0.27602
Mock	LN	WL+FR	0.272281
Mock	LN	WL+FR	0.185389
tZ shoots	HN	WL	0.159459
tZ shoots	HN	WL	0.264662
tZ shoots	HN	WL	0.220653
tZ shoots	HN	WL	0.225364
tZ shoots	HN	WL	0.178753
tZ shoots	HN	WL	0.261271
tZ shoots	HN	WL	0.187082
tZ shoots	HN	WL	0.189957
tZ shoots	HN	WL	0.172059
tZ shoots	HN	WL	0.169361
tZ shoots	HN	WL	0.130617
tZ shoots	HN	WL	0.184149
tZ shoots	HN	WL	0.205165
tZ shoots	HN	WL	0.165259
tZ shoots	HN	WL	0.168051
tZ shoots	HN	WL	0.192335
tZ shoots	HN	WL	0.225882
tZ shoots	HN	WL	0.147096
tZ shoots	HN	WL	0.204236
tZ shoots	HN	WL	0.210816
tZ shoots	HN	WL	0.184083
tZ shoots	HN	WL+FR	0.379436
tZ shoots	HN	WL+FR	0.501846
tZ shoots	HN	WL+FR	0.402173
tZ shoots	HN	WL+FR	0.401249
tZ shoots	HN	WL+FR	0.438647
tZ shoots	HN	WL+FR	0.538803
tZ shoots	HN	WL+FR	0.426283
tZ shoots	HN	WL+FR	0.540468
tZ shoots	HN	WL+FR	0.512502
tZ shoots	HN	WL+FR	0.368525
tZ shoots	HN	WL+FR	0.515467
tZ shoots	HN	WL+FR	0.54353
tZ shoots	HN	WL+FR	0.463774
tZ shoots	HN	WL+FR	0.625647
tZ shoots	HN	WL+FR	0.407583
tZ shoots	HN	WL+FR	0.523902
tZ shoots	HN	WL+FR	0.540741
tZ shoots	HN	WL+FR	0.434107
tZ shoots	HN	WL+FR	0.557435
tZ shoots	HN	WL+FR	0.600492
tZ shoots	HN	WL+FR	0.351047
tZ shoots	LN	WL	0.185527
tZ shoots	LN	WL	0.165399
tZ shoots	LN	WL	0.1545
tZ shoots	LN	WL	0.162481
tZ shoots	LN	WL	0.161384
tZ shoots	LN	WL	0.0915562
tZ shoots	LN	WL	0.129001
tZ shoots	LN	WL	0.159787
tZ shoots	LN	WL	0.151071
tZ shoots	LN	WL	0.148442
tZ shoots	LN	WL	0.130479
tZ shoots	LN	WL	0.114377
tZ shoots	LN	WL	0.135624
tZ shoots	LN	WL	0.147973
tZ shoots	LN	WL	0.149103
tZ shoots	LN	WL	0.166261
tZ shoots	LN	WL	0.154101
tZ shoots	LN	WL	0.165933
tZ shoots	LN	WL	0.125787
tZ shoots	LN	WL	0.18627
tZ shoots	LN	WL	0.129475
tZ shoots	LN	WL	0.141266
tZ shoots	LN	WL	0.169161
tZ shoots	LN	WL+FR	0.320153
tZ shoots	LN	WL+FR	0.346418
tZ shoots	LN	WL+FR	0.396167
tZ shoots	LN	WL+FR	0.392428
tZ shoots	LN	WL+FR	0.226657
tZ shoots	LN	WL+FR	0.23539
tZ shoots	LN	WL+FR	0.321938
tZ shoots	LN	WL+FR	0.393107
tZ shoots	LN	WL+FR	0.265514
tZ shoots	LN	WL+FR	0.327508
tZ shoots	LN	WL+FR	0.245897
tZ shoots	LN	WL+FR	0.267051
tZ shoots	LN	WL+FR	0.218908
tZ shoots	LN	WL+FR	0.346968
tZ shoots	LN	WL+FR	0.227449
tZ shoots	LN	WL+FR	0.308358
tZ shoots	LN	WL+FR	0.334447
tZ shoots	LN	WL+FR	0.206197
tZ shoots	LN	WL+FR	0.352072
tZ shoots	LN	WL+FR	0.281938

## Sheet: Fig1I
Genotype	Light	Petiole length (cm)
Col0_Col0	WL	0.502933
Col0_Col0	WL	0.578746
Col0_Col0	WL	0.506542
Col0_Col0	WL	0.310561
Col0_Col0	WL	0.390443
Col0_Col0	WL	0.381708
Col0_Col0	WL	0.250884
Col0_Col0	WL	0.508962
Col0_Col0	WL	0.580077
Col0_Col0	WL	0.613472
Col0_Col0	WL	0.376936
Col0_Col0	WL	0.403353
Col0_Col0	WL	0.585954
abcg14_Col0	WL	0.271384
abcg14_Col0	WL	0.385017
abcg14_Col0	WL	0.354292
abcg14_Col0	WL	0.247572
abcg14_Col0	WL	0.432473
abcg14_Col0	WL	0.33231
abcg14_Col0	WL	0.2493
abcg14_Col0	WL	0.333533
abcg14_Col0	WL	0.466351
abcg14_Col0	WL	0.334308
Col0_abcg14	WL	0.335315
Col0_abcg14	WL	0.167207
Col0_abcg14	WL	0.281217
Col0_abcg14	WL	0.341699
Col0_abcg14	WL	0.233165
Col0_abcg14	WL	0.230196
Col0_abcg14	WL	0.270211
Col0_abcg14	WL	0.275899
Col0_abcg14	WL	0.268432
Col0_abcg14	WL	0.365719
abcg14_abcg14	WL	0.176279
abcg14_abcg14	WL	0.324109
abcg14_abcg14	WL	0.224175
abcg14_abcg14	WL	0.205922
abcg14_abcg14	WL	0.240934
abcg14_abcg14	WL	0.180157
abcg14_abcg14	WL	0.20299
abcg14_abcg14	WL	0.203705
abcg14_abcg14	WL	0.211685
Col0_Col0	WL+FR	0.875261
Col0_Col0	WL+FR	0.688002
Col0_Col0	WL+FR	0.893803
Col0_Col0	WL+FR	0.596869
Col0_Col0	WL+FR	0.72795
Col0_Col0	WL+FR	0.853967
Col0_Col0	WL+FR	0.38466
Col0_Col0	WL+FR	0.922737
Col0_Col0	WL+FR	0.846293
Col0_Col0	WL+FR	0.386115
Col0_Col0	WL+FR	0.476728
Col0_Col0	WL+FR	0.669484
Col0_Col0	WL+FR	0.6342
Col0_Col0	WL+FR	0.84211
Col0_Col0	WL+FR	0.839541
Col0_Col0	WL+FR	0.73472
abcg14_Col0	WL+FR	0.789464
abcg14_Col0	WL+FR	0.898849
abcg14_Col0	WL+FR	0.864582
abcg14_Col0	WL+FR	0.481421
abcg14_Col0	WL+FR	0.80979
abcg14_Col0	WL+FR	0.656462
abcg14_Col0	WL+FR	0.658801
abcg14_Col0	WL+FR	0.830367
abcg14_Col0	WL+FR	0.797867
abcg14_Col0	WL+FR	0.920436
abcg14_Col0	WL+FR	0.862449
abcg14_Col0	WL+FR	0.529117
abcg14_Col0	WL+FR	0.430689
Col0_abcg14	WL+FR	0.365829
Col0_abcg14	WL+FR	0.531415
Col0_abcg14	WL+FR	0.425769
Col0_abcg14	WL+FR	0.260154
Col0_abcg14	WL+FR	0.378557
Col0_abcg14	WL+FR	0.583786
Col0_abcg14	WL+FR	0.574401
Col0_abcg14	WL+FR	0.461252
Col0_abcg14	WL+FR	0.624892
Col0_abcg14	WL+FR	0.328956
Col0_abcg14	WL+FR	0.32275
Col0_abcg14	WL+FR	0.423549
abcg14_abcg14	WL+FR	0.391723
abcg14_abcg14	WL+FR	0.484783
abcg14_abcg14	WL+FR	0.259601
abcg14_abcg14	WL+FR	0.299513
abcg14_abcg14	WL+FR	0.277786
abcg14_abcg14	WL+FR	0.334835
abcg14_abcg14	WL+FR	0.287751
abcg14_abcg14	WL+FR	0.368596
abcg14_abcg14	WL+FR	0.28295
abcg14_abcg14	WL+FR	0.244929
abcg14_abcg14	WL+FR	0.398725
abcg14_abcg14	WL+FR	0.525337
abcg14_abcg14	WL+FR	0.215004
abcg14_abcg14	WL+FR	0.310275
abcg14_abcg14	WL+FR	0.371479
Col0_Col0	WL	0.43083
Col0_Col0	WL	0.164408
Col0_Col0	WL	0.198081
Col0_Col0	WL	0.299562
Col0_Col0	WL	0.190054
Col0_Col0	WL	0.467834
Col0_Col0	WL	0.53756
Col0_Col0	WL	0.220148
Col0_Col0	WL	0.41688
Col0_Col0	WL	0.473279
Col0_Col0	WL	0.252088
Col0_Col0	WL	0.294584
Col0_Col0	WL	0.332642
abcg14_Col0	WL	0.608558
abcg14_Col0	WL	0.250764
abcg14_Col0	WL	0.485819
abcg14_Col0	WL	0.506112
abcg14_Col0	WL	0.584947
Col0_abcg14	WL	0.212428
Col0_abcg14	WL	0.308911
Col0_abcg14	WL	0.143294
Col0_abcg14	WL	0.311669
Col0_abcg14	WL	0.242513
Col0_abcg14	WL	0.309077
Col0_abcg14	WL	0.267744
Col0_abcg14	WL	0.197872
Col0_abcg14	WL	0.246751
Col0_abcg14	WL	0.497259
Col0_abcg14	WL	0.115608
abcg14_abcg14	WL	0.101082
abcg14_abcg14	WL	0.200058
abcg14_abcg14	WL	0.141953
abcg14_abcg14	WL	0.205687
abcg14_abcg14	WL	0.253345
abcg14_abcg14	WL	0.111822
abcg14_abcg14	WL	0.189398
abcg14_abcg14	WL	0.198223
Col0_Col0	WL+FR	0.317421
Col0_Col0	WL+FR	0.736532
Col0_Col0	WL+FR	0.453611
Col0_Col0	WL+FR	0.568617
Col0_Col0	WL+FR	0.649371
Col0_Col0	WL+FR	0.700141
Col0_Col0	WL+FR	0.661333
Col0_Col0	WL+FR	0.756826
Col0_Col0	WL+FR	0.753337
Col0_Col0	WL+FR	0.562496
Col0_Col0	WL+FR	0.415175
Col0_Col0	WL+FR	0.299719
abcg14_Col0	WL+FR	0.374636
abcg14_Col0	WL+FR	0.423863
abcg14_Col0	WL+FR	0.892863
abcg14_Col0	WL+FR	0.683948
abcg14_Col0	WL+FR	0.945775
abcg14_Col0	WL+FR	0.487685
abcg14_Col0	WL+FR	0.518897
abcg14_Col0	WL+FR	0.882166
abcg14_Col0	WL+FR	0.970695
abcg14_Col0	WL+FR	0.957192
abcg14_Col0	WL+FR	0.54927
abcg14_Col0	WL+FR	1.0236
abcg14_Col0	WL+FR	0.707874
Col0_abcg14	WL+FR	0.548723
Col0_abcg14	WL+FR	0.379386
Col0_abcg14	WL+FR	0.527825
Col0_abcg14	WL+FR	0.178046
Col0_abcg14	WL+FR	0.383889
Col0_abcg14	WL+FR	0.374252
Col0_abcg14	WL+FR	0.614713
Col0_abcg14	WL+FR	0.449393
Col0_abcg14	WL+FR	0.329941
Col0_abcg14	WL+FR	0.483418
Col0_abcg14	WL+FR	0.35455
Col0_abcg14	WL+FR	0.474873
Col0_abcg14	WL+FR	0.353096
Col0_abcg14	WL+FR	0.326608
abcg14_abcg14	WL+FR	0.453886
abcg14_abcg14	WL+FR	0.219488
abcg14_abcg14	WL+FR	0.415655
abcg14_abcg14	WL+FR	0.333756
abcg14_abcg14	WL+FR	0.176313
abcg14_abcg14	WL+FR	0.180197
abcg14_abcg14	WL+FR	0.201014
abcg14_abcg14	WL+FR	0.442615
abcg14_abcg14	WL+FR	0.179107
abcg14_abcg14	WL+FR	0.110751
abcg14_abcg14	WL+FR	0.121432

## Sheet: Fig1J
Genotype	Light	Petiole length (cm)
Col0_Col0	WL	0.1536
Col0_Col0	WL	0.158009
Col0_Col0	WL	0.271626
Col0_Col0	WL	0.136415
Col0_Col0	WL	0.262268
Col0_Col0	WL	0.309457
Col0_Col0	WL	0.270694
abcg14_Col0	WL	0.242251
abcg14_Col0	WL	0.154843
abcg14_Col0	WL	0.13676
abcg14_Col0	WL	0.224798
abcg14_Col0	WL	0.123126
abcg14_Col0	WL	0.211904
abcg14_Col0	WL	0.193506
abcg14_Col0	WL	0.157013
abcg14_Col0	WL	0.235734
abcg14_Col0	WL	0.143216
Col0_abcg14	WL	0.145277
Col0_abcg14	WL	0.20367
Col0_abcg14	WL	0.132451
Col0_abcg14	WL	0.279699
Col0_abcg14	WL	0.209672
Col0_abcg14	WL	0.213635
Col0_abcg14	WL	0.201591
abcg14_abcg14	WL	0.166483
abcg14_abcg14	WL	0.110598
abcg14_abcg14	WL	0.0969372
abcg14_abcg14	WL	0.0777361
abcg14_abcg14	WL	0.116809
abcg14_abcg14	WL	0.131315
abcg14_abcg14	WL	0.0921941
abcg14_abcg14	WL	0.117272
abcg14_abcg14	WL	0.105046
abcg14_abcg14	WL	0.116991
abcg14_abcg14	WL	0.0688846
abcg14_abcg14	WL	0.103215
Col0_Col0	WL+FR	0.20496
Col0_Col0	WL+FR	0.17689
Col0_Col0	WL+FR	0.201771
Col0_Col0	WL+FR	0.153685
Col0_Col0	WL+FR	0.288025
Col0_Col0	WL+FR	0.209886
Col0_Col0	WL+FR	0.446259
Col0_Col0	WL+FR	0.238574
Col0_Col0	WL+FR	0.532144
Col0_Col0	WL+FR	0.366212
Col0_Col0	WL+FR	0.270052
Col0_Col0	WL+FR	0.167775
Col0_Col0	WL+FR	0.317671
Col0_Col0	WL+FR	0.167958
abcg14_Col0	WL+FR	0.523855
abcg14_Col0	WL+FR	0.169309
abcg14_Col0	WL+FR	0.452559
abcg14_Col0	WL+FR	0.165362
abcg14_Col0	WL+FR	0.449949
abcg14_Col0	WL+FR	0.293982
abcg14_Col0	WL+FR	0.262319
abcg14_Col0	WL+FR	0.383351
Col0_abcg14	WL+FR	0.25785
Col0_abcg14	WL+FR	0.297225
Col0_abcg14	WL+FR	0.2493
Col0_abcg14	WL+FR	0.207826
Col0_abcg14	WL+FR	0.309926
Col0_abcg14	WL+FR	0.160475
Col0_abcg14	WL+FR	0.190244
Col0_abcg14	WL+FR	0.14579
Col0_abcg14	WL+FR	0.192436
Col0_abcg14	WL+FR	0.253173
Col0_abcg14	WL+FR	0.221269
Col0_abcg14	WL+FR	0.293988
abcg14_abcg14	WL+FR	0.171446
abcg14_abcg14	WL+FR	0.384747
abcg14_abcg14	WL+FR	0.219175
abcg14_abcg14	WL+FR	0.188013
abcg14_abcg14	WL+FR	0.140247
abcg14_abcg14	WL+FR	0.147081
abcg14_abcg14	WL+FR	0.172494
abcg14_abcg14	WL+FR	0.130479
Col0_Col0	WL	0.232863
Col0_Col0	WL	0.104848
Col0_Col0	WL	0.117598
Col0_Col0	WL	0.104296
Col0_Col0	WL	0.119534
Col0_Col0	WL	0.166517
Col0_Col0	WL	0.156127
Col0_Col0	WL	0.14548
Col0_Col0	WL	0.115334
Col0_Col0	WL	0.107198
Col0_Col0	WL	0.165528
Col0_Col0	WL	0.13662
abcg14_Col0	WL	0.204725
abcg14_Col0	WL	0.195626
abcg14_Col0	WL	0.11005
abcg14_Col0	WL	0.110336
abcg14_Col0	WL	0.282282
abcg14_Col0	WL	0.250755
abcg14_Col0	WL	0.164626
abcg14_Col0	WL	0.445761
Col0_abcg14	WL	0.132055
Col0_abcg14	WL	0.142104
Col0_abcg14	WL	0.12115
Col0_abcg14	WL	0.0883537
Col0_abcg14	WL	0.138727
Col0_abcg14	WL	0.14597
Col0_abcg14	WL	0.161964
abcg14_abcg14	WL	0.111198
abcg14_abcg14	WL	0.254851
abcg14_abcg14	WL	0.122712
abcg14_abcg14	WL	0.134497
abcg14_abcg14	WL	0.117457
abcg14_abcg14	WL	0.108986
Col0_Col0	WL+FR	0.152981
Col0_Col0	WL+FR	0.120377
Col0_Col0	WL+FR	0.299831
Col0_Col0	WL+FR	0.279296
Col0_Col0	WL+FR	0.14655
Col0_Col0	WL+FR	0.287313
Col0_Col0	WL+FR	0.383987
Col0_Col0	WL+FR	0.15574
Col0_Col0	WL+FR	0.182672
Col0_Col0	WL+FR	0.388611
Col0_Col0	WL+FR	0.238341
abcg14_Col0	WL+FR	0.346002
abcg14_Col0	WL+FR	0.345353
abcg14_Col0	WL+FR	0.421462
abcg14_Col0	WL+FR	0.299479
abcg14_Col0	WL+FR	0.329731
abcg14_Col0	WL+FR	0.150795
abcg14_Col0	WL+FR	0.291414
abcg14_Col0	WL+FR	0.339444
abcg14_Col0	WL+FR	0.26079
Col0_abcg14	WL+FR	0.266752
Col0_abcg14	WL+FR	0.263946
Col0_abcg14	WL+FR	0.24786
Col0_abcg14	WL+FR	0.214911
Col0_abcg14	WL+FR	0.158305
Col0_abcg14	WL+FR	0.129639
Col0_abcg14	WL+FR	0.280455
Col0_abcg14	WL+FR	0.285976
Col0_abcg14	WL+FR	0.207179
abcg14_abcg14	WL+FR	0.110462
abcg14_abcg14	WL+FR	0.265565
abcg14_abcg14	WL+FR	0.192259
abcg14_abcg14	WL+FR	0.297997
abcg14_abcg14	WL+FR	0.134804
abcg14_abcg14	WL+FR	0.162734

## Sheet: Fig3A
Transactivator	Firefly Renilla ratio pBEE1
35S:YFP	0.00425597
35S:YFP	0.00842854
35S:YFP	0.00389168
35S:YFP	0.00805192
35S:YFP	0.00602047
35S:YFP	0.00486552
35S:ARR10	0.0122836
35S:ARR10	0.0150749
35S:ARR10	0.0177272
35S:ARR10	0.0144342
35S:ARR10	0.0170077
35S:ARR10	0.0165389

## Sheet: Fig3B
Genotype	Nitrogen	Light	Hypocotyl length (cm)
Col0	HN	WL	0.116514
Col0	HN	WL	0.118704
Col0	HN	WL	0.122448
Col0	HN	WL	0.133598
Col0	HN	WL	0.12614
Col0	HN	WL	0.15386
Col0	HN	WL	0.110156
Col0	HN	WL	0.141086
Col0	HN	WL	0.112569
Col0	HN	WL	0.107446
Col0	HN	WL	0.120672
Col0	HN	WL	0.115723
Col0	HN	WL	0.104684
Col0	HN	WL	0.0864506
Col0	HN	WL	0.154782
Col0	HN	WL	0.141459
Col0	HN	WL	0.109177
Col0	HN	WL	0.152321
Col0	HN	WL	0.142843
Col0	HN	WL	0.111167
Col0	HN	WL	0.132289
Col0	HN	WL+FR	0.403507
Col0	HN	WL+FR	0.443755
Col0	HN	WL+FR	0.637783
Col0	HN	WL+FR	0.450455
Col0	HN	WL+FR	0.433813
Col0	HN	WL+FR	0.405277
Col0	HN	WL+FR	0.244917
Col0	HN	WL+FR	0.288089
Col0	HN	WL+FR	0.32018
Col0	HN	WL+FR	0.44235
Col0	HN	WL+FR	0.394074
Col0	HN	WL+FR	0.410597
Col0	HN	WL+FR	0.471257
Col0	HN	WL+FR	0.523319
Col0	HN	WL+FR	0.495361
Col0	HN	WL+FR	0.443979
Col0	HN	WL+FR	0.409221
Col0	HN	WL+FR	0.434905
Col0	HN	WL+FR	0.468165
Col0	HN	WL+FR	0.427047
Col0	HN	WL+FR	0.425247
Col0	HN	WL+FR	0.450198
Col0	LN	WL	0.126336
Col0	LN	WL	0.105286
Col0	LN	WL	0.136622
Col0	LN	WL	0.105175
Col0	LN	WL	0.11089
Col0	LN	WL	0.102527
Col0	LN	WL	0.0992784
Col0	LN	WL	0.107249
Col0	LN	WL	0.105338
Col0	LN	WL	0.120819
Col0	LN	WL	0.124934
Col0	LN	WL	0.123242
Col0	LN	WL	0.141782
Col0	LN	WL	0.136635
Col0	LN	WL	0.132721
Col0	LN	WL	0.121437
Col0	LN	WL	0.127185
Col0	LN	WL+FR	0.182972
Col0	LN	WL+FR	0.179361
Col0	LN	WL+FR	0.195189
Col0	LN	WL+FR	0.156147
Col0	LN	WL+FR	0.269277
Col0	LN	WL+FR	0.208967
Col0	LN	WL+FR	0.198152
Col0	LN	WL+FR	0.176638
Col0	LN	WL+FR	0.176176
Col0	LN	WL+FR	0.13583
Col0	LN	WL+FR	0.224532
Col0	LN	WL+FR	0.425608
Col0	LN	WL+FR	0.168172
Col0	LN	WL+FR	0.282253
Col0	LN	WL+FR	0.182474
Col0	LN	WL+FR	0.382855
Col0	LN	WL+FR	0.216867
Col0	LN	WL+FR	0.28671
Col0	LN	WL+FR	0.16109
bee1-1	HN	WL	0.0996881
bee1-1	HN	WL	0.108217
bee1-1	HN	WL	0.110406
bee1-1	HN	WL	0.11816
bee1-1	HN	WL	0.0819446
bee1-1	HN	WL	0.0992998
bee1-1	HN	WL	0.0992678
bee1-1	HN	WL	0.0974216
bee1-1	HN	WL	0.0951639
bee1-1	HN	WL	0.121951
bee1-1	HN	WL	0.0969941
bee1-1	HN	WL	0.107312
bee1-1	HN	WL	0.0909327
bee1-1	HN	WL	0.102958
bee1-1	HN	WL	0.121298
bee1-1	HN	WL	0.126949
bee1-1	HN	WL	0.102889
bee1-1	HN	WL	0.133054
bee1-1	HN	WL	0.0930467
bee1-1	HN	WL	0.152101
bee1-1	HN	WL	0.116818
bee1-1	HN	WL	0.124014
bee1-1	HN	WL	0.130182
bee1-1	HN	WL+FR	0.255147
bee1-1	HN	WL+FR	0.214975
bee1-1	HN	WL+FR	0.320028
bee1-1	HN	WL+FR	0.267868
bee1-1	HN	WL+FR	0.248501
bee1-1	HN	WL+FR	0.21749
bee1-1	HN	WL+FR	0.309644
bee1-1	HN	WL+FR	0.27425
bee1-1	HN	WL+FR	0.319851
bee1-1	HN	WL+FR	0.357673
bee1-1	HN	WL+FR	0.322297
bee1-1	HN	WL+FR	0.332331
bee1-1	HN	WL+FR	0.255147
bee1-1	HN	WL+FR	0.214975
bee1-1	HN	WL+FR	0.320028
bee1-1	HN	WL+FR	0.267868
bee1-1	HN	WL+FR	0.248501
bee1-1	HN	WL+FR	0.21749
bee1-1	HN	WL+FR	0.309644
bee1-1	HN	WL+FR	0.27425
bee1-1	HN	WL+FR	0.319851
bee1-1	HN	WL+FR	0.357673
bee1-1	HN	WL+FR	0.322297
bee1-1	HN	WL+FR	0.332331
bee1-1	LN	WL	0.102011
bee1-1	LN	WL	0.112498
bee1-1	LN	WL	0.107556
bee1-1	LN	WL	0.129529
bee1-1	LN	WL	0.103756
bee1-1	LN	WL	0.107508
bee1-1	LN	WL	0.10819
bee1-1	LN	WL	0.123924
bee1-1	LN	WL	0.130152
bee1-1	LN	WL	0.117196
bee1-1	LN	WL	0.114435
bee1-1	LN	WL	0.0993023
bee1-1	LN	WL	0.119388
bee1-1	LN	WL	0.121576
bee1-1	LN	WL	0.127435
bee1-1	LN	WL	0.165037
bee1-1	LN	WL+FR	0.182815
bee1-1	LN	WL+FR	0.158494
bee1-1	LN	WL+FR	0.190305
bee1-1	LN	WL+FR	0.203561
bee1-1	LN	WL+FR	0.187234
bee1-1	LN	WL+FR	0.1523
bee1-1	LN	WL+FR	0.146786
bee1-1	LN	WL+FR	0.211017
bee1-1	LN	WL+FR	0.222586
bee1-1	LN	WL+FR	0.24921
bee1-1	LN	WL+FR	0.212578
bee1-1	LN	WL+FR	0.227583
bee1-1	LN	WL+FR	0.251247
bee1-1	LN	WL+FR	0.139138
bee1-1	LN	WL+FR	0.184099
bee1-1	LN	WL+FR	0.148082

## Sheet: Fig3C
Genotype	Treatment	Light	Hypocotyl length (cm)
Col0	Mock	WL	0.112329
Col0	Mock	WL	0.118341
Col0	Mock	WL	0.0917689
Col0	Mock	WL	0.0924388
Col0	Mock	WL	0.0863349
Col0	Mock	WL	0.114927
Col0	Mock	WL	0.123152
Col0	Mock	WL	0.103752
Col0	Mock	WL	0.118768
Col0	Mock	WL	0.12243
Col0	Mock	WL	0.10883
Col0	Mock	WL	0.0819966
Col0	Mock	WL	0.101454
Col0	Mock	WL	0.103243
Col0	Mock	WL	0.10059
Col0	Mock	WL	0.104366
Col0	Mock	WL	0.110968
Col0	Mock	WL+FR	0.197047
Col0	Mock	WL+FR	0.197164
Col0	Mock	WL+FR	0.307507
Col0	Mock	WL+FR	0.345018
Col0	Mock	WL+FR	0.249348
Col0	Mock	WL+FR	0.266798
Col0	Mock	WL+FR	0.259464
Col0	Mock	WL+FR	0.271271
Col0	Mock	WL+FR	0.397491
Col0	Mock	WL+FR	0.319805
Col0	Mock	WL+FR	0.260355
Col0	tZ shoots	WL	0.0980932
Col0	tZ shoots	WL	0.102295
Col0	tZ shoots	WL	0.122753
Col0	tZ shoots	WL	0.128353
Col0	tZ shoots	WL	0.111779
Col0	tZ shoots	WL	0.118979
Col0	tZ shoots	WL	0.114454
Col0	tZ shoots	WL	0.100273
Col0	tZ shoots	WL	0.11378
Col0	tZ shoots	WL	0.09528
Col0	tZ shoots	WL	0.131491
Col0	tZ shoots	WL	0.100194
Col0	tZ shoots	WL	0.125846
Col0	tZ shoots	WL	0.092557
Col0	tZ shoots	WL	0.0805923
Col0	tZ shoots	WL	0.0915851
Col0	tZ shoots	WL+FR	0.334427
Col0	tZ shoots	WL+FR	0.339087
Col0	tZ shoots	WL+FR	0.391585
Col0	tZ shoots	WL+FR	0.262705
Col0	tZ shoots	WL+FR	0.36423
Col0	tZ shoots	WL+FR	0.37118
Col0	tZ shoots	WL+FR	0.319106
Col0	tZ shoots	WL+FR	0.3932
Col0	tZ shoots	WL+FR	0.406787
Col0	tZ shoots	WL+FR	0.408876
Col0	tZ shoots	WL+FR	0.362082
Col0	tZ shoots	WL+FR	0.324372
Col0	tZ shoots	WL+FR	0.387264
Col0	tZ shoots	WL+FR	0.34973
bee1-1	Mock	WL	0.120735
bee1-1	Mock	WL	0.11713
bee1-1	Mock	WL	0.109223
bee1-1	Mock	WL	0.111315
bee1-1	Mock	WL	0.11592
bee1-1	Mock	WL	0.10472
bee1-1	Mock	WL	0.117655
bee1-1	Mock	WL	0.0965757
bee1-1	Mock	WL	0.0962859
bee1-1	Mock	WL	0.100778
bee1-1	Mock	WL	0.116833
bee1-1	Mock	WL	0.0988932
bee1-1	Mock	WL	0.114659
bee1-1	Mock	WL	0.085014
bee1-1	Mock	WL	0.11439
bee1-1	Mock	WL	0.108961
bee1-1	Mock	WL	0.120303
bee1-1	Mock	WL	0.102766
bee1-1	Mock	WL+FR	0.150198
bee1-1	Mock	WL+FR	0.18235
bee1-1	Mock	WL+FR	0.252625
bee1-1	Mock	WL+FR	0.297526
bee1-1	Mock	WL+FR	0.136389
bee1-1	Mock	WL+FR	0.257722
bee1-1	Mock	WL+FR	0.25553
bee1-1	Mock	WL+FR	0.207102
bee1-1	Mock	WL+FR	0.248043
bee1-1	Mock	WL+FR	0.164444
bee1-1	Mock	WL+FR	0.177982
bee1-1	Mock	WL+FR	0.226382
bee1-1	Mock	WL+FR	0.155654
bee1-1	Mock	WL+FR	0.209189
bee1-1	Mock	WL+FR	0.255755
bee1-1	Mock	WL+FR	0.199051
bee1-1	Mock	WL+FR	0.211964
bee1-1	Mock	WL+FR	0.25986
bee1-1	Mock	WL+FR	0.203833
bee1-1	Mock	WL+FR	0.270435
bee1-1	Mock	WL+FR	0.253618
bee1-1	Mock	WL+FR	0.13479
bee1-1	tZ shoots	WL	0.0975592
bee1-1	tZ shoots	WL	0.110602
bee1-1	tZ shoots	WL	0.10164
bee1-1	tZ shoots	WL	0.105325
bee1-1	tZ shoots	WL	0.0697124
bee1-1	tZ shoots	WL	0.117897
bee1-1	tZ shoots	WL	0.0916093
bee1-1	tZ shoots	WL	0.105662
bee1-1	tZ shoots	WL	0.110986
bee1-1	tZ shoots	WL	0.102489
bee1-1	tZ shoots	WL	0.0912137
bee1-1	tZ shoots	WL	0.116915
bee1-1	tZ shoots	WL	0.113903
bee1-1	tZ shoots	WL	0.0990808
bee1-1	tZ shoots	WL	0.130022
bee1-1	tZ shoots	WL	0.102884
bee1-1	tZ shoots	WL	0.0963977
bee1-1	tZ shoots	WL	0.10113
bee1-1	tZ shoots	WL+FR	0.192813
bee1-1	tZ shoots	WL+FR	0.286865
bee1-1	tZ shoots	WL+FR	0.323859
bee1-1	tZ shoots	WL+FR	0.160374
bee1-1	tZ shoots	WL+FR	0.229805
bee1-1	tZ shoots	WL+FR	0.223927
bee1-1	tZ shoots	WL+FR	0.186713
bee1-1	tZ shoots	WL+FR	0.182697
bee1-1	tZ shoots	WL+FR	0.22665
bee1-1	tZ shoots	WL+FR	0.199834
bee1-1	tZ shoots	WL+FR	0.229079
bee1-1	tZ shoots	WL+FR	0.336038
bee1-1	tZ shoots	WL+FR	0.307312
bee1-1	tZ shoots	WL+FR	0.215451
bee1-1	tZ shoots	WL+FR	0.277511
bee1-1	tZ shoots	WL+FR	0.250262
bee1-1	tZ shoots	WL+FR	0.302835
bee1-1	tZ shoots	WL+FR	0.201241
bee1-1	tZ shoots	WL+FR	0.301337
bee1-1	tZ shoots	WL+FR	0.283055

[truncated: 39 more sheets: Fig3D, Fig4A, Fig4B, Fig4C, Fig4E, Fig4F, Fig4G, Sup_Fig1A, Sup_Fig1B, Sup_Fig1C, Sup_Fig1DE, Sup_Fig1F, Sup_Fig1H, Sup_Fig1I, Sup_Fig1J, Sup_Fig_1K, Sup_Fig2A, Sup_Fig2B, Sup_Fig2D, Sup_Fig2F …]
